# Supplementary material for: The quality of malaria case management in different transmission settings in Tanzania mainland, 2017–2018
Source: PLOS Glob Public Health. 2023 Aug 21;3(8):e0002318. doi: 10.1371/journal.pgph.0002318 (PMC10441786; doi:10.1371/journal.pgph.0002318)
Supplement: S1 Data — (XLS) [file pgph.0002318.s008.xls]

## Sheet: HF INFORMATION AND SCORES
Region	Council	Malaria Endemicity	Urban/ Rural	Type of Health Facility	Ownership/Authority	Month Visited	Year Visited	Season	EDS/Paper based	Latitude	Longitude	CM Partner	Overall OPD Score	Overall OPD Score Performance grade	Overall OPD site readiness	OPD Site readiness performance grade	Overall Clinical performance	Overall Clinical Management performance Grade	Patient satisfaction	Patient satisfaction performance grade
Arusha	Arusha City Council	Hypoendemic	Urban	Dispensary	Private	December	2017	Wet	EDS	-3.36601	36.6757	No	72	Average	61	Average	18.125	Poor	0	Poor
Arusha	Arusha City Council	Hypoendemic	Urban	Hospital	Public	March	2018	Wet	EDS	-3.37481	36.6995	No	71	Average	56	Average	72.7917	Average	65	Average
Arusha	Arusha City Council	Hypoendemic	Urban	Hospital	Public	August	2018	Dry	EDS	-3.37481	36.6995	No	100	Good	100	Good	0	Poor	0	Poor
Arusha	Arusha City Council	Hypoendemic	Urban	Dispensary	Private	August	2018	Dry	EDS	-3.3668	36.6846	No	80	Good	82	Good	81.6667	Good	75	Good
Arusha	Arusha City Council	Hypoendemic	Urban	Health Center	Public	September	2018	Dry	Paper based	-3.39838	36.7011	No	100	Good	100	Good	0	Poor	0	Poor
Arusha	Arusha District Council	Hypoendemic	Rural	Hospital	Public	September	2018	Dry	Paper based	-3.30344	36.6049	No	84.5375	Good	81.4	Good	77.5	Good	100	Good
Arusha	Karatu District Council	Hypoendemic	Rural	Health Center	Public	September	2018	Dry	Paper based	-3.33999	35.6694	No	66.1458	Average	80	Good	34.5833	Poor	100	Good
Arusha	Meru District Council	Hypoendemic	Rural	Dispensary	Public	November	2018	Wet	Paper based	-3.3511	36.7819	No	81.3375	Good	82.6	Good	82.5	Good	92	Good
Arusha	Meru District Council	Hypoendemic	Rural	Hospital	Public	September	2018	Dry	Paper based	-3.21328	36.8619	No	82.9167	Good	96	Good	84.1667	Good	100	Good
Arusha	Meru District Council	Hypoendemic	Rural	Dispensary	Public	September	2018	Dry	Paper based	-3.21328	36.8619	No	64.4083	Average	77.8	Good	24.5833	Poor	92	Good
Arusha	Ngorongoro District Council	Hypoendemic	Rural	Hospital	FBO/NGO	January	2018	Wet	EDS	-2.06541	35.5634	No	79.7875	Good	76.4	Good	52.5	Average	100	Good
Arusha	Ngorongoro District Council	Hypoendemic	Rural	Hospital	FBO/NGO	September	2018	Dry	Paper based	-2.06541	35.5634	No	73.6188	Average	65.4	Average	57.5	Average	92	Good
Dar Es Salaam	Ilala Municipal Council	Hypoendemic	Urban	Dispensary	Private	August	2018	Dry	Paper based	-6.81567	39.283	No	85.575	Good	90.8	Good	75.25	Good	100	Good
Dar Es Salaam	Kigamboni Municipal Council	Hypoendemic	Urban	Hospital	Public	August	2018	Dry	Paper based	-6.85678	39.3177	No	78.625	Good	93	Good	53.75	Average	100	Good
Dar Es Salaam	Temeke Municipal Council	Hypoendemic	Urban	Dispensary	Public	August	2018	Dry	Paper based	-6.89178	39.2313	No	36.0208	Poor	60	Average	50.8333	Average	0	Poor
Dar Es Salaam	Ubungo Municipal Council	Hypoendemic	Urban	Hospital	FBO/NGO	August	2018	Dry	Paper based	-6.78493	39.1976	No	60.1167	Average	84.8	Good	46.6667	Poor	42	Poor
Dodoma	Bahi District Council	Hypoendemic	Rural	Health Center	Public	August	2018	Dry	Paper based	-5.96258	35.3121	No	76.1042	Good	74	Average	67.9167	Average	90	Good
Dodoma	Chamwino District Council	Hypoendemic	Rural	Hospital	FBO/NGO	August	2018	Dry	Paper based	-6.3918	35.8989	No	65.4375	Average	84	Good	83.75	Good	0	Poor
Dodoma	Chemba District Council	Hypoendemic	Rural	Health Center	Public	August	2018	Dry	Paper based	-5.05047	36.1134	No	65.5833	Average	47	Poor	53.5833	Average	100	Good
Dodoma	Dodoma Municipal Council	Hypoendemic	Urban	Dispensary	Public	August	2018	Dry	Paper based	-6.16667	35.8833	No	68.625	Average	42	Poor	57.5	Average	100	Good
Dodoma	Kondoa District Council	Hypoendemic	Rural	Health Center	Public	August	2018	Dry	Paper based	-4.69848	35.8689	No	59.1917	Average	61.6	Average	63.4167	Average	58	Average
Dodoma	Kongwa District Council	Hypoendemic	Rural	Hospital	Public	August	2018	Dry	Paper based	-6.19324	36.39	No	89.6667	Good	72	Average	91.6667	Good	100	Good
Dodoma	Mpwapwa District Council	Hypoendemic	Rural	Hospital	Public	August	2018	Dry	Paper based	-6.35047	36.4881	No	61.5542	Average	38.8	Poor	36.9167	Poor	88	Good
Geita	Bukombe District Council	mesoendemic	Rural	Dispensary	FBO/NGO	July	2018	Dry	EDS	-3.45488	31.9153	Yes	81	Good	59	Average	43.4167	Poor	100	Good
Geita	Bukombe District Council	mesoendemic	Rural	Dispensary	Public	July	2018	Dry	EDS	-3.59509	31.9529	Yes	91	Good	88	Good	44.7917	Poor	100	Good
Geita	Bukombe District Council	mesoendemic	Rural	Dispensary	Public	September	2017	Dry	EDS	-3.51475	32.0482	Yes	92	Good	100	Good	65.4167	Average	95	Good
Geita	Bukombe District Council	mesoendemic	Rural	Dispensary	Public	July	2018	Dry	EDS	-3.51475	32.0482	Yes	74	Average	76	Good	68.75	Average	55	Average
Geita	Bukombe District Council	mesoendemic	Rural	Hospital	Public	July	2018	Dry	EDS	-3.46157	31.895	Yes	79	Good	55	Average	36.6667	Poor	100	Good
Geita	Bukombe District Council	mesoendemic	Rural	Health Center	Public	September	2017	Dry	EDS	-3.29792	31.7829	Yes	93	Good	100	Good	47.7083	Poor	100	Good
Geita	Bukombe District Council	mesoendemic	Rural	Health Center	Public	July	2018	Dry	EDS	-3.29792	31.7829	Yes	70	Average	58	Average	67.375	Average	50	Average
Geita	Bukombe District Council	mesoendemic	Rural	Dispensary	Private	September	2017	Dry	EDS	-3.3214	31.8954	Yes	87	Good	97	Good	81.4583	Good	100	Good
Geita	Bukombe District Council	mesoendemic	Rural	Dispensary	Public	September	2017	Dry	EDS	-3.38463	31.5851	Yes	96	Good	82	Good	100	Good	90	Good
Geita	Bukombe District Council	mesoendemic	Rural	Dispensary	Public	March	2018	Wet	EDS	-3.38463	31.5851	Yes	93	Good	95	Good	72.5	Average	80	Good
Geita	Bukombe District Council	mesoendemic	Rural	Dispensary	Public	March	2018	Wet	EDS	-3.54829	31.9737	Yes	71	Average	97	Good	27.0833	Poor	70	Average
Geita	Bukombe District Council	mesoendemic	Rural	Dispensary	Private	March	2018	Wet	EDS	-3.47578	31.9009	Yes	89	Good	89	Good	65.5	Average	100	Good
Geita	Bukombe District Council	mesoendemic	Rural	Dispensary	Public	July	2018	Dry	EDS	-3.36671	31.9346	Yes	93	Good	85	Good	92.5	Good	90	Good
Geita	Bukombe District Council	mesoendemic	Rural	Dispensary	Public	July	2018	Dry	EDS	-3.6396	31.9888	Yes	87	Good	79	Good	86.6667	Good	75	Good
Geita	Bukombe District Council	mesoendemic	Rural	Dispensary	Public	July	2018	Dry	EDS	-3.39267	31.0236	Yes	85	Good	85	Good	58.125	Average	85	Good
Geita	Bukombe District Council	mesoendemic	Rural	Dispensary	Public	July	2018	Dry	EDS	-3.34143	32.0494	Yes	87	Good	85	Good	85.625	Good	85	Good
Geita	Bukombe District Council	mesoendemic	Rural	Dispensary	Public	July	2018	Dry	EDS	-3.34143	32.0494	Yes	89	Good	79	Good	46.25	Poor	100	Good
Geita	Bukombe District Council	mesoendemic	Rural	Dispensary	FBO/NGO	March	2018	Wet	EDS	-3.45488	31.9153	Yes	83	Good	50	Average	64.25	Average	90	Good
Geita	Bukombe District Council	mesoendemic	Rural	Dispensary	FBO/NGO	July	2018	Dry	EDS	-3.45488	31.9153	Yes	87	Good	94	Good	42.9167	Poor	60	Average
Geita	Bukombe District Council	mesoendemic	Rural	Dispensary	Private	July	2018	Dry	EDS	-3.34187	31.528	Yes	59	Average	84	Good	22.9583	Poor	60	Average
Geita	Bukombe District Council	mesoendemic	Rural	Health Center	Public	March	2018	Wet	EDS	-3.47096	31.9003	Yes	91	Good	85	Good	70.375	Average	100	Good
Geita	Bukombe District Council	mesoendemic	Rural	Health Center	Public	July	2018	Dry	EDS	-3.47096	31.9003	Yes	88	Good	71	Average	90.625	Good	100	Good
Geita	Bukombe District Council	mesoendemic	Rural	Health Center	Public	July	2018	Dry	EDS	-3.33583	31.5258	Yes	72	Average	71	Average	0	Poor	0	Poor
Geita	Bukombe District Council	mesoendemic	Rural	Dispensary	Private	March	2018	Wet	EDS	-3.46685	31.8947	Yes	90	Good	82	Good	48.3333	Poor	95	Good
Geita	Bukombe District Council	mesoendemic	Rural	Dispensary	Private	July	2018	Dry	EDS	-3.46685	31.8947	Yes	82	Good	91	Good	87.6667	Good	72	Average
Geita	Bukombe District Council	mesoendemic	Rural	Dispensary	Private	July	2018	Dry	EDS	-3.46442	31.8987	Yes	77	Good	55	Average	75.8333	Good	0	Poor
Geita	Bukombe District Council	mesoendemic	Rural	Dispensary	Private	September	2017	Dry	EDS	-3.46458	31.8881	Yes	91	Good	82	Good	70	Average	45	Poor
Geita	Bukombe District Council	mesoendemic	Rural	Dispensary	Private	March	2018	Wet	EDS	-3.46458	31.8881	Yes	93	Good	97	Good	43.125	Poor	100	Good
Geita	Chato District Council	mesoendemic	Rural	Dispensary	FBO/NGO	September	2017	Dry	EDS	-3.00282	31.9212	Yes	86	Good	95	Good	81.4583	Good	80	Good
Geita	Chato District Council	mesoendemic	Rural	Dispensary	Public	September	2017	Dry	EDS	-2.96956	31.7305	Yes	84	Good	68	Average	60.8333	Average	95	Good
Geita	Chato District Council	mesoendemic	Rural	Dispensary	Public	September	2017	Dry	EDS	-3.00611	31.9206	Yes	88	Good	74	Average	91.25	Good	100	Good
Geita	Chato District Council	mesoendemic	Rural	Health Center	Public	September	2017	Dry	EDS	-2.47813	31.7488	Yes	74	Average	71	Average	74.5833	Average	65	Average
Geita	Chato District Council	mesoendemic	Rural	Dispensary	Public	September	2017	Dry	EDS	-3.02183	31.893	Yes	76	Good	79	Good	76.6667	Good	55	Average
Geita	Chato District Council	mesoendemic	Rural	Dispensary	Public	September	2017	Dry	EDS	-2.9805	31.6635	Yes	76	Good	87	Good	73.75	Average	50	Average
Geita	Chato District Council	mesoendemic	Rural	Dispensary	Public	March	2018	Wet	EDS	-2.78106	31.7802	Yes	68	Average	41	Poor	15.4583	Poor	100	Good
Geita	Chato District Council	mesoendemic	Rural	Health Center	Public	September	2017	Dry	EDS	-3.0347	31.7608	Yes	72	Average	82	Good	60.625	Average	85	Good
Geita	Chato District Council	mesoendemic	Rural	Health Center	Public	August	2018	Dry	EDS	-3.0347	31.7608	Yes	87	Good	74	Average	67.0833	Average	90	Good
Geita	Chato District Council	mesoendemic	Rural	Hospital	Public	March	2018	Wet	EDS	-2.63904	31.7691	Yes	60	Average	79	Good	0	Poor	0	Poor
Geita	Chato District Council	mesoendemic	Rural	Dispensary	FBO/NGO	September	2017	Dry	EDS	-3.00282	31.9212	Yes	90	Good	91	Good	46.2083	Poor	90	Good
Geita	Chato District Council	mesoendemic	Rural	Dispensary	Public	September	2017	Dry	EDS	-2.6111	31.5578	Yes	89	Good	76	Good	42.7083	Poor	80	Good
Geita	Chato District Council	mesoendemic	Rural	Dispensary	Public	September	2017	Dry	EDS	-2.95437	31.6393	Yes	73	Average	82	Good	16.7917	Poor	100	Good
Geita	Chato District Council	mesoendemic	Rural	Dispensary	Public	September	2017	Dry	EDS	-2.62624	31.6573	Yes	99	Good	97	Good	100	Good	90	Good
Geita	Chato District Council	mesoendemic	Rural	Dispensary	Public	September	2017	Dry	EDS	-2.74155	31.615	Yes	89	Good	94	Good	43.75	Poor	100	Good
Geita	Chato District Council	mesoendemic	Rural	Health Center	Public	September	2017	Dry	EDS	-2.6599	31.5778	Yes	79	Good	84	Good	16.875	Poor	89	Good
Geita	Chato District Council	mesoendemic	Rural	Dispensary	Public	September	2017	Dry	EDS	-2.89902	31.7902	Yes	79	Good	85	Good	50.625	Average	100	Good
Geita	Chato District Council	mesoendemic	Rural	Dispensary	Public	September	2017	Dry	EDS	-2.63994	31.4489	Yes	89	Good	97	Good	20.1667	Poor	100	Good
Geita	Chato District Council	mesoendemic	Rural	Dispensary	Public	September	2017	Dry	EDS	-2.70833	31.6792	Yes	89	Good	88	Good	60.4167	Average	100	Good
Geita	Chato District Council	mesoendemic	Rural	Dispensary	Public	March	2018	Wet	EDS	-2.37528	31.6852	Yes	100	Good	100	Good	100	Good	90	Good
Geita	Chato District Council	mesoendemic	Rural	Dispensary	Public	September	2017	Dry	EDS	-2.37528	31.6852	Yes	80	Good	68	Average	18.3333	Poor	0	Poor
Geita	Chato District Council	mesoendemic	Rural	Dispensary	Public	September	2017	Dry	EDS	-2.4768	31.7282	Yes	87	Good	88	Good	83.75	Good	85	Good
Geita	Chato District Council	mesoendemic	Rural	Dispensary	Public	March	2018	Wet	EDS	-2.4768	31.7282	Yes	98	Good	89	Good	100	Good	90	Good
Geita	Chato District Council	mesoendemic	Rural	Dispensary	Public	September	2017	Dry	EDS	-2.87143	31.8498	Yes	70	Average	84	Good	0	Poor	0	Poor
Geita	Chato District Council	mesoendemic	Rural	Dispensary	Public	August	2018	Dry	EDS	-2.87143	31.8498	Yes	86	Good	88	Good	43.9167	Poor	55	Average
Geita	Chato District Council	mesoendemic	Rural	Dispensary	Public	September	2017	Dry	EDS	-2.45747	31.7902	Yes	69	Average	88	Good	56.6667	Average	75	Good
Geita	Chato District Council	mesoendemic	Rural	Dispensary	Public	September	2017	Dry	EDS	-2.91882	31.7403	Yes	80	Good	94	Good	74.125	Average	100	Good
Geita	Chato District Council	mesoendemic	Rural	Dispensary	Public	March	2018	Wet	EDS	-2.84516	31.7373	Yes	94	Good	94	Good	22.5	Poor	90	Good
Geita	Chato District Council	mesoendemic	Rural	Dispensary	Public	August	2018	Dry	EDS	-2.99249	31.8414	Yes	79	Good	95	Good	72.5	Average	85	Good
Geita	Chato District Council	mesoendemic	Rural	Dispensary	Public	March	2018	Wet	EDS	-2.73794	31.724	Yes	71	Average	74	Average	43.75	Poor	0	Poor
Geita	Chato District Council	mesoendemic	Rural	Dispensary	FBO/NGO	September	2017	Dry	EDS	-2.35691	31.7416	Yes	68	Average	93	Good	14.0417	Poor	70	Average
Geita	Chato District Council	mesoendemic	Rural	Dispensary	Public	September	2017	Dry	EDS	-2.54891	31.6482	Yes	74	Average	94	Good	17.6667	Poor	70	Average
Geita	Chato District Council	mesoendemic	Rural	Dispensary	Public	August	2018	Dry	EDS	-2.54891	31.6482	Yes	82	Good	91	Good	81.5	Good	85	Good
Geita	Chato District Council	mesoendemic	Rural	Dispensary	Public	September	2017	Dry	EDS	-2.52618	31.7167	Yes	68	Average	91	Good	31.3333	Poor	50	Average
Geita	Geita District Council	mesoendemic	Rural	Dispensary	Public	September	2017	Dry	EDS	-2.76351	32.1678	Yes	70	Average	71	Average	64.125	Average	40	Poor
Geita	Geita District Council	mesoendemic	Rural	Health Center	Public	September	2017	Dry	EDS	-3.19623	32.327	Yes	72	Average	64	Average	67.9167	Average	25	Poor
Geita	Geita District Council	mesoendemic	Rural	Dispensary	Public	September	2017	Dry	EDS	-2.98613	32.2158	Yes	95	Good	91	Good	74.1667	Average	90	Good
Geita	Geita District Council	mesoendemic	Rural	Dispensary	Public	March	2018	Wet	EDS	-2.96061	32.0093	Yes	80	Good	97	Good	36.4583	Poor	60	Average
Geita	Geita District Council	mesoendemic	Rural	Dispensary	Public	September	2017	Dry	EDS	-2.81477	31.9344	Yes	85	Good	76	Good	79.5833	Good	100	Good
Geita	Geita District Council	mesoendemic	Rural	Health Center	Public	September	2017	Dry	EDS	-2.76815	31.9163	Yes	68	Average	97	Good	32.4583	Poor	40	Poor
Geita	Geita District Council	mesoendemic	Rural	Health Center	Public	March	2018	Wet	EDS	-2.76815	31.9163	Yes	75	Good	94	Good	34.9167	Poor	80	Good
Geita	Geita District Council	mesoendemic	Rural	Dispensary	Public	September	2017	Dry	EDS	-3.0197	32.0082	Yes	85	Good	88	Good	66.3333	Average	90	Good
Geita	Geita District Council	mesoendemic	Rural	Dispensary	Public	September	2017	Dry	EDS	-3.10909	31.9545	Yes	84	Good	81	Good	79.375	Good	75	Good
Geita	Geita District Council	mesoendemic	Rural	Health Center	Public	September	2017	Dry	EDS	-3.00863	31.9325	Yes	64	Average	88	Good	12.0833	Poor	70	Average
Geita	Geita District Council	mesoendemic	Rural	Health Center	Public	March	2018	Wet	EDS	-3.00863	31.9325	Yes	79	Good	85	Good	74.9583	Average	90	Good
Geita	Geita District Council	mesoendemic	Rural	Dispensary	Public	September	2017	Dry	EDS	-3.11418	32.0486	Yes	79	Good	74	Average	36.6667	Poor	80	Good
Geita	Geita District Council	mesoendemic	Rural	Dispensary	Public	March	2018	Wet	EDS	-3.11418	32.0486	Yes	70	Average	68	Average	21.6667	Poor	85	Good
Geita	Geita District Council	mesoendemic	Rural	Dispensary	FBO/NGO	September	2017	Dry	EDS	-3.00731	31.93	Yes	66	Average	59	Average	60.5417	Average	40	Poor
Geita	Geita District Council	mesoendemic	Rural	Dispensary	Public	September	2017	Dry	EDS	-2.49947	32.0082	Yes	68	Average	41	Poor	63.3333	Average	75	Good
Geita	Geita District Council	mesoendemic	Rural	Dispensary	Public	September	2017	Dry	EDS	-3.21318	32.4342	Yes	71	Average	65	Average	31.6667	Poor	60	Average
Geita	Geita District Council	mesoendemic	Rural	Dispensary	Public	September	2017	Dry	EDS	-3.08104	32.3678	Yes	73	Average	62	Average	68.6667	Average	95	Good
Geita	Geita District Council	mesoendemic	Rural	Dispensary	Public	September	2017	Dry	EDS	-3.1197	32.2317	Yes	76	Good	93	Good	45.4167	Poor	70	Average
Geita	Geita District Council	mesoendemic	Rural	Health Center	Public	September	2017	Dry	EDS	-2.57685	32.1282	Yes	78	Good	82	Good	73.8333	Average	80	Good
Geita	Geita District Council	mesoendemic	Rural	Dispensary	Public	September	2017	Dry	EDS	-2.61717	31.9738	Yes	85	Good	79	Good	82.2917	Good	90	Good
Geita	Geita Town council	mesoendemic	Urban	Dispensary	Public	September	2017	Dry	EDS	-2.89573	32.4878	Yes	74	Average	74	Average	0	Poor	0	Poor
Geita	Geita Town council	mesoendemic	Urban	Dispensary	Public	September	2017	Dry	EDS	-2.95831	32.3418	Yes	86	Good	100	Good	78.75	Good	85	Good
Geita	Geita Town council	mesoendemic	Urban	Dispensary	Public	September	2017	Dry	EDS	-2.79485	32.3849	Yes	82	Good	79	Good	62.8333	Average	75	Good
Geita	Geita Town council	mesoendemic	Urban	Hospital	Public	September	2017	Dry	EDS	-2.87387	32.226	Yes	68	Average	59	Average	33.875	Poor	80	Good
Geita	Geita Town council	mesoendemic	Urban	Health Center	Public	September	2017	Dry	EDS	-2.85115	32.3951	Yes	84	Good	85	Good	20	Poor	90	Good
Geita	Geita Town council	mesoendemic	Urban	Dispensary	Private	September	2017	Dry	EDS	-3.08107	32.3678	Yes	76	Good	65	Average	15.8333	Poor	0	Poor
Geita	Geita Town council	mesoendemic	Urban	Health Center	Public	September	2017	Dry	EDS	-2.8693	32.2411	Yes	75	Good	94	Good	35.9167	Poor	80	Good
Geita	Geita Town council	mesoendemic	Urban	Dispensary	Private	September	2017	Dry	EDS	-2.9008	32.2301	Yes	95	Good	82	Good	97.9167	Good	83	Good
Geita	Geita Town council	mesoendemic	Urban	Health Center	Private	September	2017	Dry	EDS	-2.86789	32.2871	Yes	56	Average	82	Good	42.5417	Poor	35	Poor
Geita	Mbogwe District Council	mesoendemic	Rural	Dispensary	Public	September	2017	Dry	EDS	-3.65546	32.2876	Yes	81	Good	87	Good	83.5417	Good	95	Good
Geita	Mbogwe District Council	mesoendemic	Rural	Dispensary	Public	July	2018	Dry	EDS	-3.65546	32.2876	Yes	76	Good	97	Good	19.7917	Poor	65	Average
Geita	Mbogwe District Council	mesoendemic	Rural	Dispensary	Public	September	2017	Dry	EDS	-3.37531	32.1698	Yes	81	Good	94	Good	76.875	Good	85	Good
Geita	Mbogwe District Council	mesoendemic	Rural	Health Center	Public	September	2017	Dry	EDS	-3.37266	32.1411	Yes	76	Good	88	Good	71.5833	Average	55	Average
Geita	Mbogwe District Council	mesoendemic	Rural	Dispensary	Public	September	2017	Dry	EDS	-3.23679	31.9269	Yes	77	Good	85	Good	73.875	Average	95	Good
Geita	Mbogwe District Council	mesoendemic	Rural	Dispensary	Public	September	2017	Dry	EDS	-3.65135	32.1071	Yes	72	Average	88	Good	33.0417	Poor	80	Good
Geita	Mbogwe District Council	mesoendemic	Rural	Dispensary	Public	September	2017	Dry	EDS	-3.29978	32.0782	Yes	90	Good	82	Good	85.625	Good	80	Good
Geita	Mbogwe District Council	mesoendemic	Rural	Dispensary	Public	September	2017	Dry	EDS	-3.71033	32.1025	Yes	71	Average	82	Good	17.9167	Poor	40	Poor
Geita	Mbogwe District Council	mesoendemic	Rural	Dispensary	Public	September	2017	Dry	EDS	-3.51997	32.2264	Yes	81	Good	68	Average	77.4583	Good	85	Good
Geita	Mbogwe District Council	mesoendemic	Rural	Health Center	Public	September	2017	Dry	EDS	-3.25665	31.9034	Yes	86	Good	91	Good	43.75	Poor	60	Average
Geita	Mbogwe District Council	mesoendemic	Rural	Dispensary	Private	September	2017	Dry	EDS	-3.25665	31.9034	Yes	77	Good	71	Average	43.3333	Poor	60	Average
Geita	Mbogwe District Council	mesoendemic	Rural	Health Center	Public	September	2017	Dry	EDS	-3.64791	32.1659	Yes	79	Good	71	Average	40.2083	Poor	85	Good
Geita	Mbogwe District Council	mesoendemic	Rural	Dispensary	Public	September	2017	Dry	EDS	-3.4125	32.057	Yes	77	Good	92	Good	72.0833	Average	90	Good
Geita	Mbogwe District Council	mesoendemic	Rural	Dispensary	Public	September	2017	Dry	EDS	-3.64153	32.3869	Yes	63	Average	71	Average	57.2917	Average	40	Poor
Geita	Mbogwe District Council	mesoendemic	Rural	Dispensary	Public	September	2017	Dry	EDS	-3.75358	32.0821	Yes	80	Good	82	Good	52.5	Average	90	Good
Geita	Nyang'hwale District Council	mesoendemic	Rural	Dispensary	Public	September	2017	Dry	EDS	-3.41528	32.2116	Yes	92	Good	93	Good	50	Average	85	Good
Geita	Nyang'hwale District Council	mesoendemic	Rural	Dispensary	Public	September	2017	Dry	EDS	-2.99855	32.6282	Yes	86	Good	79	Good	82.625	Good	90	Good
Geita	Nyang'hwale District Council	mesoendemic	Rural	Dispensary	FBO/NGO	September	2017	Dry	EDS	-3.07761	32.7524	Yes	71	Average	85	Good	40.7917	Poor	89	Good
Geita	Nyang'hwale District Council	mesoendemic	Rural	Dispensary	FBO/NGO	July	2018	Dry	EDS	-3.07761	32.7524	Yes	77	Good	74	Average	75.8333	Good	55	Average
Geita	Nyang'hwale District Council	mesoendemic	Rural	Dispensary	Public	September	2017	Dry	EDS	-3.23541	32.5846	Yes	67	Average	62	Average	59.2083	Average	60	Average
Geita	Nyang'hwale District Council	mesoendemic	Rural	Dispensary	Public	September	2017	Dry	EDS	-3.08945	32.7216	Yes	95	Good	100	Good	49.1667	Poor	90	Good
Geita	Nyang'hwale District Council	mesoendemic	Rural	Dispensary	Public	July	2018	Dry	EDS	-3.08945	32.7216	Yes	66	Average	62	Average	61.875	Average	65	Average
Geita	Nyang'hwale District Council	mesoendemic	Rural	Dispensary	Public	September	2017	Dry	EDS	-3.25397	32.6041	Yes	71	Average	65	Average	67.2917	Average	85	Good
Geita	Nyang'hwale District Council	mesoendemic	Rural	Health Center	Public	September	2017	Dry	EDS	-3.19991	32.6574	Yes	94	Good	97	Good	97.5	Good	95	Good
Geita	Nyang'hwale District Council	mesoendemic	Rural	Dispensary	Private	July	2018	Dry	EDS	-3.20168	32.6503	Yes	77	Good	82	Good	36.5	Poor	90	Good
Geita	Nyang'hwale District Council	mesoendemic	Rural	Dispensary	Public	September	2017	Dry	EDS	-3.3908	32.6781	Yes	96	Good	100	Good	71.6667	Average	100	Good
Geita	Nyang'hwale District Council	mesoendemic	Rural	Dispensary	Public	July	2018	Dry	EDS	-3.3908	32.6781	Yes	78	Good	76	Good	77.0833	Good	80	Good
Geita	Nyang'hwale District Council	mesoendemic	Rural	Dispensary	Public	September	2017	Dry	EDS	-5.02985	32.8282	Yes	98	Good	97	Good	99.5833	Good	90	Good
Geita	Nyang'hwale District Council	mesoendemic	Rural	Health Center	Public	September	2017	Dry	EDS	-3.0609	32.5792	Yes	95	Good	94	Good	98.75	Good	90	Good
Geita	Nyang'hwale District Council	mesoendemic	Rural	Dispensary	Public	September	2017	Dry	EDS	-2.41225	32.3661	Yes	94	Good	85	Good	99.1667	Good	90	Good
Geita	Nyang'hwale District Council	mesoendemic	Rural	Dispensary	Public	September	2017	Dry	EDS	-3.0916	32.663	Yes	99	Good	100	Good	49.5833	Poor	95	Good
Geita	Nyang'hwale District Council	mesoendemic	Rural	Dispensary	Public	July	2018	Dry	EDS	-3.0916	32.663	Yes	79	Good	79	Good	37.7083	Poor	85	Good
Geita	Nyang'hwale District Council	mesoendemic	Rural	Dispensary	Public	September	2017	Dry	EDS	-3.21866	32.7385	Yes	95	Good	88	Good	97.9167	Good	90	Good
Geita	Nyang'hwale District Council	mesoendemic	Rural	Dispensary	Public	September	2017	Dry	EDS	-2.99217	32.4527	Yes	68	Average	82	Good	62.0833	Average	100	Good
Geita	Nyang'hwale District Council	mesoendemic	Rural	Dispensary	Public	July	2018	Dry	EDS	-2.99217	32.4527	Yes	93	Good	97	Good	91.6667	Good	90	Good
Iringa	Iringa District Council	Hypoendemic	Rural	Health Center	Public	November	2018	Wet	Paper based	-7.46971	35.1194	No	16.1667	Poor	0	Poor	4.16667	Poor	0	Poor
Iringa	Iringa District Council	Hypoendemic	Rural	Health Center	Public	August	2018	Dry	Paper based	-8.04745	35.4738	No	24.7708	Poor	0	Poor	8.33333	Poor	0	Poor
Iringa	Iringa District Council	Hypoendemic	Rural	Dispensary	Public	November	2018	Wet	Paper based	-7.35669	35.4977	No	25.8333	Poor	0	Poor	53.3333	Average	50	Average
Iringa	Iringa District Council	Hypoendemic	Rural	Health Center	Public	November	2018	Wet	Paper based	-7.36505	35.4804	No	58.4375	Average	63	Average	58.125	Average	50	Average
Iringa	Iringa District Council	Hypoendemic	Rural	Health Center	FBO/NGO	November	2018	Wet	Paper based	-7.15199	35.7982	No	43.525	Poor	61.6	Average	26.75	Poor	54	Average
Iringa	Iringa District Council	Hypoendemic	Rural	Health Center	Public	November	2018	Wet	Paper based	-7.65867	35.3895	No	71.8708	Average	70.4	Average	49.5833	Poor	75	Good
Iringa	Iringa District Council	Hypoendemic	Rural	Health Center	Public	August	2018	Dry	Paper based	-7.72309	35.5315	No	25.4146	Poor	0	Poor	8.33333	Poor	0	Poor
Iringa	Iringa District Council	Hypoendemic	Rural	Hospital	FBO/NGO	August	2018	Dry	Paper based	-7.81133	35.6029	No	74.4583	Average	68.6	Average	43.8333	Poor	91	Good
Iringa	Iringa Municipal Council	Hypoendemic	Urban	Dispensary	Private	December	2018	Wet	Paper based	-7.76457	35.7035	No	25.6208	Poor	0	Poor	8.33333	Poor	0	Poor
Iringa	Iringa Municipal Council	Hypoendemic	Urban	Hospital	Public	August	2018	Dry	Paper based	-7.78203	35.6994	No	19.9583	Poor	0	Poor	3.33333	Poor	0	Poor
Iringa	Iringa Municipal Council	Hypoendemic	Urban	Dispensary	Private	August	2018	Dry	Paper based	-7.78037	35.6772	No	23.7708	Poor	0	Poor	8.33333	Poor	0	Poor
Iringa	Iringa Municipal Council	Hypoendemic	Urban	Health Center	Public	December	2018	Wet	Paper based	-7.75765	35.6894	No	23.25	Poor	58	Average	0	Poor	0	Poor
Iringa	Kilolo District Council	Hypoendemic	Rural	Dispensary	FBO/NGO	August	2018	Dry	Paper based	-7.68779	36.0347	No	24.9817	Poor	50.26	Average	3.16667	Poor	0	Poor
Kagera	Biharamulo District Council	mesoendemic	Rural	Dispensary	Public	February	2018	Wet	EDS	-3.15412	31.0654	Yes	76.3	Good	68.8	Average	65.5167	Average	100	Good
Kagera	Biharamulo District Council	mesoendemic	Rural	Dispensary	Public	February	2018	Wet	EDS	-2.81081	31.6885	Yes	82.6	Good	79.6	Good	65.0542	Average	81	Good
Kagera	Biharamulo District Council	mesoendemic	Rural	Dispensary	Public	February	2018	Wet	EDS	-2.65787	31.362	Yes	72	Average	85	Good	66.4167	Average	95	Good
Kagera	Biharamulo District Council	mesoendemic	Rural	Dispensary	Public	February	2018	Wet	EDS	-2.79507	31.4746	Yes	91	Good	82	Good	46.6667	Poor	85	Good
Kagera	Biharamulo District Council	mesoendemic	Rural	Dispensary	Public	April	2018	Wet	EDS	-2.90015	31.2009	Yes	86	Good	69	Average	0	Poor	0	Poor
Kagera	Biharamulo District Council	mesoendemic	Rural	Dispensary	Public	April	2018	Wet	EDS	-2.63283	31.3049	Yes	90	Good	91	Good	42.2917	Poor	100	Good
Kagera	Biharamulo District Council	mesoendemic	Rural	Dispensary	Private	April	2018	Wet	EDS	-2.63724	31.3133	Yes	69	Average	85	Good	64.4167	Average	100	Good
Kagera	Biharamulo District Council	mesoendemic	Rural	Dispensary	Public	February	2018	Wet	EDS	-3.26183	31.5145	Yes	91	Good	97	Good	43.75	Poor	100	Good
Kagera	Biharamulo District Council	mesoendemic	Rural	Dispensary	Public	April	2018	Wet	EDS	-2.77828	31.0061	Yes	58	Average	71	Average	49.125	Poor	100	Good
Kagera	Biharamulo District Council	mesoendemic	Rural	Dispensary	Public	April	2018	Wet	EDS	-2.63293	30.9391	Yes	97	Good	82	Good	74.5833	Average	100	Good
Kagera	Biharamulo District Council	mesoendemic	Rural	Health Center	Public	February	2018	Wet	EDS	-2.83972	31.4582	Yes	82	Good	100	Good	88.2917	Good	0	Poor
Kagera	Biharamulo District Council	mesoendemic	Rural	Health Center	Public	April	2018	Wet	EDS	-2.8241	30.9733	Yes	97	Good	89	Good	75	Good	80	Good
Kagera	Biharamulo District Council	mesoendemic	Rural	Dispensary	Public	April	2018	Wet	EDS	-3.03559	31.2072	Yes	63	Average	68	Average	60.2083	Average	75	Good
Kagera	Biharamulo District Council	mesoendemic	Rural	Dispensary	Public	February	2018	Wet	EDS	-2.86219	31.248	Yes	88	Good	94	Good	84.4583	Good	90	Good
Kagera	Biharamulo District Council	mesoendemic	Rural	Dispensary	Public	April	2018	Wet	EDS	-3.19253	31.3632	Yes	66	Average	100	Good	58.2917	Average	95	Good
Kagera	Biharamulo District Council	mesoendemic	Rural	Dispensary	Public	February	2018	Wet	EDS	-3.11129	31.137	Yes	80	Good	68	Average	40.8333	Poor	80	Good
Kagera	Biharamulo District Council	mesoendemic	Rural	Health Center	Public	February	2018	Wet	EDS	-2.65109	31.3093	Yes	94	Good	71	Average	97.25	Good	100	Good
Kagera	Biharamulo District Council	mesoendemic	Rural	Dispensary	FBO/NGO	February	2018	Wet	EDS	-2.66854	31.3631	Yes	94	Good	100	Good	92.375	Good	100	Good
Kagera	Biharamulo District Council	mesoendemic	Rural	Dispensary	Private	April	2018	Wet	EDS	-3.03719	31.2224	Yes	89	Good	91	Good	83.5417	Good	80	Good
Kagera	Bukoba District Council	mesoendemic	Rural	Dispensary	Public	February	2018	Wet	EDS	-1.40037	31.7157	Yes	98	Good	88	Good	99.5833	Good	100	Good
Kagera	Bukoba District Council	mesoendemic	Rural	Dispensary	Private	December	2017	Wet	EDS	-1.47836	31.7449	Yes	72	Average	88	Good	44.875	Poor	65	Average
Kagera	Bukoba District Council	mesoendemic	Rural	Dispensary	Private	April	2018	Wet	EDS	-1.47836	31.7449	Yes	90	Good	76	Good	0	Poor	0	Poor
Kagera	Bukoba District Council	mesoendemic	Rural	Dispensary	Public	April	2018	Wet	EDS	-1.42744	31.7718	Yes	53	Average	47	Poor	23.75	Poor	80	Good
Kagera	Bukoba District Council	mesoendemic	Rural	Dispensary	Public	April	2018	Wet	EDS	-1.07657	31.805	Yes	70	Average	85	Good	71.4583	Average	95	Good
Kagera	Bukoba District Council	mesoendemic	Rural	Dispensary	FBO/NGO	April	2018	Wet	EDS	-1.34749	31.6534	Yes	77	Good	76	Good	77.375	Good	70	Average
Kagera	Bukoba District Council	mesoendemic	Rural	Dispensary	Public	February	2018	Wet	EDS	-1.39027	31.7639	Yes	82	Good	100	Good	83.75	Good	95	Good
Kagera	Bukoba District Council	mesoendemic	Rural	Dispensary	Public	April	2018	Wet	EDS	-1.24665	31.8415	Yes	79	Good	88	Good	18.125	Poor	100	Good
Kagera	Bukoba District Council	mesoendemic	Rural	Dispensary	Public	April	2018	Wet	EDS	-1.48137	31.6308	Yes	91	Good	88	Good	34.9583	Poor	85	Good
Kagera	Bukoba District Council	mesoendemic	Rural	Dispensary	Public	February	2018	Wet	EDS	-1.50718	31.5718	Yes	59	Average	74	Average	27.5	Poor	70	Average
Kagera	Bukoba District Council	mesoendemic	Rural	Dispensary	Public	April	2018	Wet	EDS	-1.1611	31.8555	Yes	80	Good	76	Good	24.5833	Poor	100	Good
Kagera	Bukoba District Council	mesoendemic	Rural	Dispensary	Public	April	2018	Wet	EDS	-1.33273	31.7545	Yes	72	Average	70	Average	68.7917	Average	70	Average
Kagera	Bukoba District Council	mesoendemic	Rural	Dispensary	Public	April	2018	Wet	EDS	-1.41866	31.573	Yes	65	Average	85	Good	57.2917	Average	85	Good
Kagera	Bukoba District Council	mesoendemic	Rural	Dispensary	Public	April	2018	Wet	EDS	-1.21215	31.8274	Yes	67	Average	71	Average	4.16667	Poor	0	Poor
Kagera	Bukoba District Council	mesoendemic	Rural	Health Center	Public	April	2018	Wet	EDS	-1.46256	31.7376	Yes	52	Average	53	Average	50.375	Average	0	Poor
Kagera	Bukoba District Council	mesoendemic	Rural	Dispensary	Public	April	2018	Wet	EDS	-1.08723	31.8374	Yes	88	Good	69	Average	0	Poor	0	Poor
Kagera	Bukoba District Council	mesoendemic	Rural	Dispensary	Public	April	2018	Wet	EDS	-1.29175	31.7616	Yes	89	Good	100	Good	90.5417	Good	100	Good
Kagera	Bukoba District Council	mesoendemic	Rural	Dispensary	Public	April	2018	Wet	EDS	-1.60952	31.4184	Yes	83	Good	88	Good	0	Poor	100	Good
Kagera	Bukoba District Council	mesoendemic	Rural	Dispensary	Public	February	2018	Wet	EDS	-1.63531	31.5267	Yes	63	Average	82	Good	59.375	Average	70	Average
Kagera	Bukoba District Council	mesoendemic	Rural	Health Center	Public	April	2018	Wet	EDS	-1.11223	31.8409	Yes	81	Good	91	Good	32.5833	Poor	75	Good
Kagera	Bukoba District Council	mesoendemic	Rural	Dispensary	Public	April	2018	Wet	EDS	-1.3859	31.6444	Yes	76	Good	82	Good	73.9583	Average	65	Average
Kagera	Bukoba District Council	mesoendemic	Rural	Dispensary	Public	April	2018	Wet	EDS	-1.04722	31.8499	Yes	85	Good	91	Good	83.3333	Good	90	Good
Kagera	Bukoba District Council	mesoendemic	Rural	Dispensary	Public	April	2018	Wet	EDS	-1.40825	31.4019	Yes	92	Good	95	Good	44.1667	Poor	100	Good
Kagera	Bukoba District Council	mesoendemic	Rural	Dispensary	Public	February	2018	Wet	EDS	-1.54217	31.5863	Yes	98	Good	95	Good	100	Good	85	Good
Kagera	Bukoba District Council	mesoendemic	Rural	Health Center	FBO/NGO	April	2018	Wet	EDS	-1.48205	31.6139	Yes	83	Good	63	Average	89.25	Good	100	Good
Kagera	Bukoba District Council	mesoendemic	Rural	Dispensary	FBO/NGO	April	2018	Wet	EDS	-1.4483	31.7806	Yes	100	Good	94	Good	100	Good	100	Good
Kagera	Bukoba District Council	mesoendemic	Rural	Dispensary	Public	February	2018	Wet	EDS	-1.56514	31.5432	Yes	65	Average	79	Good	57.4583	Average	70	Average
Kagera	Bukoba District Council	mesoendemic	Rural	Dispensary	Public	April	2018	Wet	EDS	-1.4428	31.6062	Yes	94	Good	94	Good	97.5833	Good	100	Good
Kagera	Bukoba District Council	mesoendemic	Rural	Health Center	Public	February	2018	Wet	EDS	-1.59787	31.5202	Yes	96	Good	91	Good	0	Poor	0	Poor
Kagera	Bukoba District Council	mesoendemic	Rural	Dispensary	Public	March	2018	Wet	EDS	-1.58153	31.429	Yes	92	Good	76	Good	98.9583	Good	95	Good
Kagera	Bukoba District Council	mesoendemic	Rural	Dispensary	Public	April	2018	Wet	EDS	-1.3493	31.7434	Yes	91	Good	94	Good	97.5	Good	100	Good
Kagera	Bukoba Municipal Council	mesoendemic	Urban	Dispensary	Public	February	2018	Wet	EDS	-1.2867	31.8076	Yes	97	Good	76	Good	99.1667	Good	95	Good
Kagera	Bukoba Municipal Council	mesoendemic	Urban	Health Center	FBO/NGO	February	2018	Wet	EDS	-1.3305	31.813	Yes	76	Good	53	Average	83.1667	Good	100	Good
Kagera	Bukoba Municipal Council	mesoendemic	Urban	Dispensary	Public	February	2018	Wet	EDS	-1.33783	31.8115	Yes	79	Good	76	Good	71.4583	Average	85	Good
Kagera	Bukoba Municipal Council	mesoendemic	Urban	Dispensary	Private	February	2018	Wet	EDS	-1.32813	31.8195	Yes	65	Average	71	Average	28.3333	Poor	70	Average
Kagera	Bukoba Municipal Council	mesoendemic	Urban	Dispensary	Public	February	2018	Wet	EDS	-1.31596	31.8002	Yes	66	Average	61	Average	68.3333	Average	60	Average
Kagera	Bukoba Municipal Council	mesoendemic	Urban	Dispensary	FBO/NGO	February	2018	Wet	EDS	-1.3305	31.813	Yes	82	Good	85	Good	56.0417	Average	90	Good
Kagera	Bukoba Municipal Council	mesoendemic	Urban	Dispensary	Public	February	2018	Wet	EDS	-1.33783	31.8115	Yes	66	Average	56	Average	61.625	Average	60	Average
Kagera	Bukoba Municipal Council	mesoendemic	Urban	Dispensary	Public	February	2018	Wet	EDS	-1.3558	31.8017	Yes	68	Average	78	Good	62.1667	Average	55	Average
Kagera	Bukoba Municipal Council	mesoendemic	Urban	Hospital	Public	February	2018	Wet	EDS	-1.33384	31.8096	Yes	70	Average	72	Average	71.3333	Average	60	Average
Kagera	Bukoba Municipal Council	mesoendemic	Urban	Dispensary	Public	February	2018	Wet	EDS	-1.30298	31.8423	Yes	65	Average	71	Average	55.875	Average	65	Average
Kagera	Bukoba Municipal Council	mesoendemic	Urban	Dispensary	Private	February	2018	Wet	EDS	-1.32649	31.8051	Yes	83	Good	68	Average	81.25	Good	80	Good
Kagera	Bukoba Municipal Council	mesoendemic	Urban	Dispensary	Public	February	2018	Wet	EDS	-1.32189	31.8181	Yes	78	Good	79	Good	70.8333	Average	60	Average
Kagera	Bukoba Municipal Council	mesoendemic	Urban	Dispensary	Public	February	2018	Wet	EDS	-1.32723	31.7971	Yes	67	Average	59	Average	26.25	Poor	75	Good
Kagera	Bukoba Municipal Council	mesoendemic	Urban	Dispensary	Public	April	2018	Wet	EDS	-1.33592	31.8161	Yes	95	Good	100	Good	20.8333	Poor	100	Good
Kagera	Bukoba Municipal Council	mesoendemic	Urban	Dispensary	Public	February	2018	Wet	EDS	-1.33592	31.8161	Yes	57	Average	75	Good	24.375	Poor	70	Average
Kagera	Bukoba Municipal Council	mesoendemic	Urban	Dispensary	Public	February	2018	Wet	EDS	-1.30951	31.7962	Yes	89	Good	91	Good	65.4167	Average	85	Good
Kagera	Bukoba Municipal Council	mesoendemic	Urban	Health Center	Public	February	2018	Wet	EDS	-1.32241	31.7952	Yes	96	Good	89	Good	97.5	Good	90	Good
Kagera	Bukoba Municipal Council	mesoendemic	Urban	Dispensary	Private	February	2018	Wet	EDS	-1.34178	31.8159	Yes	96	Good	86	Good	94.1667	Good	95	Good
Kagera	Bukoba Municipal Council	mesoendemic	Urban	Health Center	FBO/NGO	February	2018	Wet	EDS	-1.32763	31.8128	Yes	77	Good	100	Good	37.5	Poor	70	Average
Kagera	Bukoba Municipal Council	mesoendemic	Urban	Health Center	FBO/NGO	February	2018	Wet	EDS	-1.35363	31.7962	Yes	79	Good	71	Average	40	Poor	70	Average
Kagera	Bukoba Municipal Council	mesoendemic	Urban	Health Center	Public	February	2018	Wet	EDS	-1.32763	31.8128	Yes	97	Good	95	Good	98.625	Good	100	Good
Kagera	Karagwe District Council	mesoendemic	Rural	Dispensary	Public	May	2018	Wet	EDS	-1.67774	31.1191	Yes	92	Good	94	Good	41.6667	Poor	95	Good
Kagera	Karagwe District Council	mesoendemic	Rural	Dispensary	Public	February	2018	Wet	EDS	-1.56259	31.2465	Yes	82	Good	79	Good	70.0833	Average	95	Good
Kagera	Karagwe District Council	mesoendemic	Rural	Dispensary	Public	May	2018	Wet	EDS	-1.77636	30.8635	Yes	81	Good	85	Good	77.9583	Good	80	Good
Kagera	Karagwe District Council	mesoendemic	Rural	Dispensary	Private	February	2018	Wet	EDS	-1.5337	31.157	Yes	68	Average	71	Average	0	Poor	0	Poor
Kagera	Karagwe District Council	mesoendemic	Rural	Dispensary	Public	May	2018	Wet	EDS	-1.73013	31.1329	Yes	84	Good	76	Good	61.7083	Average	100	Good
Kagera	Karagwe District Council	mesoendemic	Rural	Dispensary	Public	February	2018	Wet	EDS	-1.4539	31.1489	Yes	81	Good	82	Good	16.25	Poor	100	Good
Kagera	Karagwe District Council	mesoendemic	Rural	Dispensary	Public	May	2018	Wet	EDS	-1.75401	30.9968	Yes	66	Average	62	Average	64.7917	Average	75	Good
Kagera	Karagwe District Council	mesoendemic	Rural	Dispensary	Public	May	2018	Wet	EDS	-1.60774	30.9378	Yes	66	Average	68	Average	67.5	Average	95	Good
Kagera	Karagwe District Council	mesoendemic	Rural	Dispensary	Public	May	2018	Wet	EDS	-1.35581	31.0312	Yes	85	Good	88	Good	75.8333	Good	100	Good
Kagera	Karagwe District Council	mesoendemic	Rural	Dispensary	Public	February	2018	Wet	EDS	-1.41536	31.1282	Yes	66	Average	79	Good	0	Poor	0	Poor
Kagera	Karagwe District Council	mesoendemic	Rural	Dispensary	Public	May	2018	Wet	EDS	-1.70848	31.1785	Yes	97	Good	94	Good	97.5	Good	100	Good
Kagera	Karagwe District Council	mesoendemic	Rural	Dispensary	Public	February	2018	Wet	EDS	-1.31806	31.1216	Yes	93	Good	80	Good	97.9167	Good	100	Good
Kagera	Karagwe District Council	mesoendemic	Rural	Dispensary	Public	May	2018	Wet	EDS	-1.2879	31.0234	Yes	78	Good	85	Good	89.7917	Good	100	Good
Kagera	Karagwe District Council	mesoendemic	Rural	Dispensary	Public	June	2018	Dry	EDS	-1.2879	31.0234	Yes	68	Average	82	Good	62.2083	Average	30	Poor
Kagera	Karagwe District Council	mesoendemic	Rural	Dispensary	Public	May	2018	Wet	EDS	-1.72467	30.9123	Yes	90	Good	88	Good	87.0833	Good	100	Good
Kagera	Karagwe District Council	mesoendemic	Rural	Dispensary	Public	May	2018	Wet	EDS	-1.7062	30.9754	Yes	82	Good	100	Good	81.375	Good	100	Good
Kagera	Karagwe District Council	mesoendemic	Rural	Dispensary	Public	May	2018	Wet	EDS	-1.76527	31.1296	Yes	93	Good	97	Good	20.8333	Poor	100	Good
Kagera	Karagwe District Council	mesoendemic	Rural	Dispensary	Public	May	2018	Wet	EDS	-1.68328	30.9831	Yes	80	Good	94	Good	72.25	Average	90	Good
Kagera	Karagwe District Council	mesoendemic	Rural	Hospital	FBO/NGO	February	2018	Wet	EDS	-1.60357	31.1411	Yes	86	Good	74	Average	87.1667	Good	100	Good
Kagera	Karagwe District Council	mesoendemic	Rural	Dispensary	Public	May	2018	Wet	EDS	-1.84122	31.1286	Yes	89	Good	88	Good	24.5833	Poor	100	Good
Kagera	Karagwe District Council	mesoendemic	Rural	Dispensary	Public	May	2018	Wet	EDS	-1.63191	31.0944	Yes	63	Average	47	Poor	44.5833	Poor	70	Average
Kagera	Karagwe District Council	mesoendemic	Rural	Dispensary	Private	May	2018	Wet	EDS	-1.7259	30.9631	Yes	86	Good	79	Good	42.9167	Poor	80	Good
Kagera	Kyerwa District Council	mesoendemic	Rural	Dispensary	Public	May	2018	Wet	EDS	-1.17923	30.9861	Yes	84	Good	91	Good	61.1667	Average	90	Good
Kagera	Kyerwa District Council	mesoendemic	Rural	Dispensary	FBO/NGO	May	2018	Wet	EDS	-1.13651	30.9437	Yes	94	Good	91	Good	44.7083	Poor	100	Good
Kagera	Kyerwa District Council	mesoendemic	Rural	Dispensary	FBO/NGO	May	2018	Wet	EDS	-1.25521	30.936	Yes	87	Good	91	Good	25	Poor	100	Good
Kagera	Kyerwa District Council	mesoendemic	Rural	Hospital	FBO/NGO	February	2018	Wet	EDS	-1.2749	30.6889	Yes	81	Good	88	Good	74.375	Average	94	Good
Kagera	Kyerwa District Council	mesoendemic	Rural	Dispensary	Public	February	2018	Wet	EDS	-1.41417	30.7981	Yes	69	Average	85	Good	29.375	Poor	65	Average
Kagera	Kyerwa District Council	mesoendemic	Rural	Dispensary	Public	February	2018	Wet	EDS	-1.26382	30.6881	Yes	80	Good	74	Average	0	Poor	80	Good
Kagera	Kyerwa District Council	mesoendemic	Rural	Dispensary	Public	February	2018	Wet	EDS	-1.42187	30.9109	Yes	77	Good	68	Average	33.75	Poor	80	Good
Kagera	Kyerwa District Council	mesoendemic	Rural	Health Center	Public	February	2018	Wet	EDS	-1.29292	30.8532	Yes	86	Good	74	Average	85.2083	Good	100	Good
Kagera	Kyerwa District Council	mesoendemic	Rural	Dispensary	Public	February	2018	Wet	EDS	-1.54798	30.913	Yes	74	Average	100	Good	13.9583	Poor	45	Poor
Kagera	Kyerwa District Council	mesoendemic	Rural	Dispensary	Public	May	2018	Wet	EDS	-1.0669	30.8146	Yes	88	Good	76	Good	90	Good	95	Good
Kagera	Kyerwa District Council	mesoendemic	Rural	Dispensary	Public	June	2018	Dry	EDS	-1.32792	30.9509	Yes	75	Good	88	Good	70.3333	Average	67	Average
Kagera	Kyerwa District Council	mesoendemic	Rural	Dispensary	Public	May	2018	Wet	EDS	-1.11969	30.8332	Yes	81	Good	84	Good	0	Poor	0	Poor
Kagera	Kyerwa District Council	mesoendemic	Rural	Dispensary	Public	February	2018	Wet	EDS	-1.20407	30.6108	Yes	89	Good	85	Good	20.7917	Poor	100	Good
Kagera	Kyerwa District Council	mesoendemic	Rural	Dispensary	Public	May	2018	Wet	EDS	-1.34792	30.9288	Yes	58	Average	57	Average	57.7917	Average	61	Average
Kagera	Kyerwa District Council	mesoendemic	Rural	Dispensary	Public	February	2018	Wet	EDS	-1.40627	30.9396	Yes	64	Average	77	Good	52	Average	60	Average
Kagera	Kyerwa District Council	mesoendemic	Rural	Dispensary	Public	February	2018	Wet	EDS	-1.46381	30.838	Yes	75	Good	85	Good	65.0833	Average	90	Good
Kagera	Kyerwa District Council	mesoendemic	Rural	Dispensary	Public	February	2018	Wet	EDS	-1.37149	30.7938	Yes	70	Average	74	Average	63.125	Average	80	Good
Kagera	Kyerwa District Council	mesoendemic	Rural	Dispensary	Public	May	2018	Wet	EDS	-1.24406	30.9462	Yes	92	Good	91	Good	93.3333	Good	100	Good
Kagera	Kyerwa District Council	mesoendemic	Rural	Health Center	Public	June	2018	Dry	EDS	-1.06379	30.6678	Yes	88	Good	89	Good	88.75	Good	90	Good
Kagera	Kyerwa District Council	mesoendemic	Rural	Health Center	Public	February	2018	Wet	EDS	-1.48076	30.8883	Yes	70	Average	85	Good	15.625	Poor	80	Good
Kagera	Kyerwa District Council	mesoendemic	Rural	Dispensary	Private	May	2018	Wet	EDS	-1.08362	30.7528	Yes	59	Average	85	Good	50.0417	Average	100	Good
Kagera	Kyerwa District Council	mesoendemic	Rural	Dispensary	Public	February	2018	Wet	EDS	-1.31357	30.8326	Yes	77	Good	69	Average	38.4167	Poor	78	Good
Kagera	Kyerwa District Council	mesoendemic	Rural	Dispensary	Public	June	2018	Dry	EDS	-1.31357	30.8326	Yes	66	Average	59	Average	31.5417	Poor	89	Good
Kagera	Kyerwa District Council	mesoendemic	Rural	Dispensary	Public	June	2018	Dry	EDS	-1.05711	30.7345	Yes	88	Good	94	Good	82.7083	Good	95	Good
Kagera	Kyerwa District Council	mesoendemic	Rural	Dispensary	Public	May	2018	Wet	EDS	-1.11088	30.6724	Yes	92	Good	82	Good	88.4583	Good	100	Good
Kagera	Kyerwa District Council	mesoendemic	Rural	Dispensary	FBO/NGO	February	2018	Wet	EDS	-1.22374	30.8933	Yes	87	Good	82	Good	86.4167	Good	100	Good
Kagera	Kyerwa District Council	mesoendemic	Rural	Dispensary	Private	February	2018	Wet	EDS	-1.44289	30.8645	Yes	96.9	Good	82	Good	87.5	Good	100	Good
Kagera	Kyerwa District Council	mesoendemic	Rural	Dispensary	Public	February	2018	Wet	EDS	-1.5079	30.9061	Yes	66	Average	59	Average	34.5	Poor	100	Good
Kagera	Kyerwa District Council	mesoendemic	Rural	Dispensary	Public	February	2018	Wet	EDS	-1.38097	30.8967	Yes	56	Average	84	Good	47.5833	Poor	56	Average
Kagera	Kyerwa District Council	mesoendemic	Rural	Dispensary	FBO/NGO	February	2018	Wet	EDS	-1.19819	30.6411	Yes	79	Good	76	Good	17.5	Poor	100	Good
Kagera	Missenyi District Council	mesoendemic	Rural	Dispensary	Public	February	2018	Wet	EDS	-1.5504	30.8755	Yes	65	Average	68	Average	56.375	Average	45	Poor
Kagera	Missenyi District Council	mesoendemic	Rural	Dispensary	FBO/NGO	February	2018	Wet	EDS	-1.00132	31.01	Yes	70	Average	82	Good	54.7917	Average	70	Average
Kagera	Missenyi District Council	mesoendemic	Rural	Dispensary	Private	June	2018	Dry	EDS	-1.00783	31.7543	Yes	92	Good	88	Good	91.25	Good	100	Good
Kagera	Missenyi District Council	mesoendemic	Rural	Dispensary	Public	February	2018	Wet	EDS	-1.29541	31.5211	Yes	90	Good	87	Good	74.5833	Average	80	Good
Kagera	Missenyi District Council	mesoendemic	Rural	Dispensary	Public	February	2018	Wet	EDS	-1.14465	31.6427	Yes	83	Good	76	Good	59.75	Average	85	Good
Kagera	Missenyi District Council	mesoendemic	Rural	Dispensary	Public	February	2018	Wet	EDS	-1.25379	31.7524	Yes	82	Good	65	Average	78.75	Good	85	Good
Kagera	Missenyi District Council	mesoendemic	Rural	Dispensary	FBO/NGO	February	2018	Wet	EDS	-1.14421	31.395	Yes	16	Poor	29	Poor	1.79167	Poor	0	Poor
Kagera	Missenyi District Council	mesoendemic	Rural	Health Center	Public	February	2018	Wet	EDS	-1.15674	31.7682	Yes	77	Good	71	Average	77.625	Good	70	Average
Kagera	Missenyi District Council	mesoendemic	Rural	Dispensary	Private	June	2018	Dry	EDS	-1.25211	31.4243	Yes	84	Good	94	Good	80.9583	Good	100	Good
Kagera	Missenyi District Council	mesoendemic	Rural	Dispensary	Public	May	2018	Wet	EDS	-1.07691	31.7468	Yes	88	Good	88	Good	89.6667	Good	100	Good
Kagera	Missenyi District Council	mesoendemic	Rural	Dispensary	Public	February	2018	Wet	EDS	-1.20881	31.702	Yes	84	Good	91	Good	75.0417	Good	90	Good
Kagera	Missenyi District Council	mesoendemic	Rural	Dispensary	FBO/NGO	February	2018	Wet	EDS	-1.22897	31.6432	Yes	65	Average	65	Average	30.8333	Poor	85	Good
Kagera	Missenyi District Council	mesoendemic	Rural	Dispensary	Public	May	2018	Wet	EDS	-1.10889	31.7288	Yes	88	Good	91	Good	86.25	Good	90	Good
Kagera	Missenyi District Council	mesoendemic	Rural	Dispensary	Public	February	2018	Wet	EDS	-1.21613	31.6335	Yes	82	Good	79	Good	83.5833	Good	95	Good
Kagera	Missenyi District Council	mesoendemic	Rural	Hospital	FBO/NGO	February	2018	Wet	EDS	-1.2129	31.6954	Yes	84	Good	88	Good	93.875	Good	90	Good
Kagera	Missenyi District Council	mesoendemic	Rural	Dispensary	Public	February	2018	Wet	EDS	-1.31656	31.3993	Yes	85	Good	82	Good	86.4583	Good	100	Good
Kagera	Missenyi District Council	mesoendemic	Rural	Dispensary	Private	May	2018	Wet	EDS	-1.17645	31.7642	Yes	63	Average	92	Good	46	Poor	90	Good
Kagera	Muleba District Council	mesoendemic	Rural	Dispensary	Public	February	2018	Wet	EDS	-1.6881	31.5747	Yes	92	Good	94	Good	65.8333	Average	100	Good
Kagera	Muleba District Council	mesoendemic	Rural	Dispensary	Public	February	2018	Wet	EDS	-1.54032	31.703	Yes	85	Good	91	Good	38.75	Poor	90	Good
Kagera	Muleba District Council	mesoendemic	Rural	Health Center	Public	April	2018	Wet	EDS	-1.62679	31.7168	Yes	85	Good	68	Average	79.375	Good	94	Good
Kagera	Muleba District Council	mesoendemic	Rural	Dispensary	Public	April	2018	Wet	EDS	-1.84344	31.5499	Yes	92	Good	94	Good	87.8333	Good	90	Good
Kagera	Muleba District Council	mesoendemic	Rural	Dispensary	Public	April	2018	Wet	EDS	-1.59586	31.7442	Yes	94	Good	87	Good	47.7083	Poor	80	Good
Kagera	Muleba District Council	mesoendemic	Rural	Dispensary	Public	February	2018	Wet	EDS	-1.76839	31.6991	Yes	87	Good	92	Good	41.7917	Poor	90	Good
Kagera	Muleba District Council	mesoendemic	Rural	Hospital	FBO/NGO	February	2018	Wet	EDS	-1.54749	31.7043	Yes	85	Good	79	Good	71.6667	Average	100	Good
Kagera	Muleba District Council	mesoendemic	Rural	Health Center	Public	February	2018	Wet	EDS	-1.83242	31.6709	Yes	84	Good	79	Good	80	Good	70	Average
Kagera	Muleba District Council	mesoendemic	Rural	Health Center	Public	April	2018	Wet	EDS	-1.62696	31.614	Yes	77	Good	68	Average	33.9167	Poor	0	Poor
Kagera	Muleba District Council	mesoendemic	Rural	Dispensary	Public	April	2018	Wet	EDS	-2.10592	31.5024	Yes	78	Good	74	Average	70.4167	Average	85	Good
Kagera	Muleba District Council	mesoendemic	Rural	Dispensary	Public	April	2018	Wet	EDS	-1.66308	31.6958	Yes	87	Good	85	Good	35.7917	Poor	100	Good
Kagera	Muleba District Council	mesoendemic	Rural	Dispensary	Public	February	2018	Wet	EDS	-1.8862	31.5663	Yes	60	Average	71	Average	49.4583	Poor	80	Good
Kagera	Muleba District Council	mesoendemic	Rural	Health Center	Public	February	2018	Wet	EDS	-2.05734	31.5193	Yes	65	Average	68	Average	0	Poor	0	Poor
Kagera	Muleba District Council	mesoendemic	Rural	Health Center	Public	April	2018	Wet	EDS	-2.05734	31.5193	Yes	97	Good	97	Good	100	Good	90	Good
Kagera	Muleba District Council	mesoendemic	Rural	Dispensary	Public	April	2018	Wet	EDS	-2.17299	31.6639	Yes	86	Good	88	Good	86	Good	100	Good
Kagera	Muleba District Council	mesoendemic	Rural	Dispensary	Public	April	2018	Wet	EDS	-1.73476	31.5565	Yes	88	Good	84	Good	47.5	Poor	89	Good
Kagera	Muleba District Council	mesoendemic	Rural	Dispensary	Public	April	2018	Wet	EDS	-2.09139	31.5681	Yes	70	Average	76	Good	48.5833	Poor	70	Average
Kagera	Muleba District Council	mesoendemic	Rural	Dispensary	Public	April	2018	Wet	EDS	-2.0936	31.6691	Yes	61	Average	62	Average	58.5833	Average	90	Good
Kagera	Muleba District Council	mesoendemic	Rural	Dispensary	Private	April	2018	Wet	EDS	-1.84228	31.6519	Yes	82	Good	82	Good	0	Poor	0	Poor
Kagera	Muleba District Council	mesoendemic	Rural	Dispensary	Public	February	2018	Wet	EDS	-1.746	31.6903	Yes	91	Good	85	Good	0	Poor	90	Good
Kagera	Muleba District Council	mesoendemic	Rural	Hospital	FBO/NGO	April	2018	Wet	EDS	-1.60465	31.6457	Yes	75	Good	68	Average	86.25	Good	60	Average
Kagera	Muleba District Council	mesoendemic	Rural	Health Center	Public	April	2018	Wet	EDS	-1.80332	31.5502	Yes	81	Good	79	Good	38.9583	Poor	75	Good
Kagera	Muleba District Council	mesoendemic	Rural	Dispensary	Public	April	2018	Wet	EDS	-2.30419	31.6502	Yes	79	Good	79	Good	54.1667	Average	85	Good
Kagera	Muleba District Council	mesoendemic	Rural	Hospital	FBO/NGO	February	2018	Wet	EDS	-1.74956	31.6204	Yes	87	Good	82	Good	83.5417	Good	95	Good
Kagera	Muleba District Council	mesoendemic	Rural	Dispensary	Public	April	2018	Wet	EDS	-1.59064	31.5936	Yes	83	Good	91	Good	37.5	Poor	60	Average
Kagera	Muleba District Council	mesoendemic	Rural	Dispensary	Public	April	2018	Wet	EDS	-1.59453	31.664	Yes	84	Good	90	Good	61.4583	Average	85	Good
Kagera	Muleba District Council	mesoendemic	Rural	Dispensary	Public	February	2018	Wet	EDS	-1.78329	31.494	Yes	68	Average	71	Average	61.25	Average	70	Average
Kagera	Muleba District Council	mesoendemic	Rural	Dispensary	FBO/NGO	February	2018	Wet	EDS	-1.77598	31.5497	Yes	90	Good	91	Good	49.1667	Poor	80	Good
Kagera	Muleba District Council	mesoendemic	Rural	Dispensary	FBO/NGO	February	2018	Wet	EDS	-1.77643	31.4494	Yes	89	Good	100	Good	73.7083	Average	90	Good
Kagera	Ngara District Council	mesoendemic	Rural	Dispensary	Private	May	2018	Wet	EDS	-2.51155	30.6538	Yes	91	Good	92	Good	89.1667	Good	100	Good
Kagera	Ngara District Council	mesoendemic	Rural	Dispensary	Public	May	2018	Wet	EDS	-2.86689	30.5312	Yes	93	Good	89	Good	94.5833	Good	100	Good
Kagera	Ngara District Council	mesoendemic	Rural	Dispensary	FBO/NGO	May	2018	Wet	EDS	-2.53633	30.617	Yes	88	Good	94	Good	92.7083	Good	60	Average
Kagera	Ngara District Council	mesoendemic	Rural	Health Center	Public	May	2018	Wet	EDS	-2.78007	30.5479	Yes	52	Average	59	Average	13.625	Poor	70	Average
Kagera	Ngara District Council	mesoendemic	Rural	Dispensary	Public	February	2018	Wet	EDS	-2.46308	30.7404	Yes	38	Poor	85	Good	22.9167	Poor	85	Good
Kagera	Ngara District Council	mesoendemic	Rural	Dispensary	Public	February	2018	Wet	EDS	-2.49751	30.5986	Yes	85	Good	85	Good	20.4167	Poor	0	Poor
Kagera	Ngara District Council	mesoendemic	Rural	Dispensary	Private	May	2018	Wet	EDS	-2.50479	30.6561	Yes	84	Good	100	Good	47.7083	Poor	85	Good
Kagera	Ngara District Council	mesoendemic	Rural	Dispensary	Public	May	2018	Wet	EDS	-2.53551	30.7869	Yes	65	Average	85	Good	51.0833	Average	65	Average
Kagera	Ngara District Council	mesoendemic	Rural	Dispensary	Public	February	2018	Wet	EDS	-2.52926	30.5701	Yes	86	Good	85	Good	87.4167	Good	100	Good
Kagera	Ngara District Council	mesoendemic	Rural	Dispensary	Private	May	2018	Wet	EDS	-2.64679	30.4589	Yes	90	Good	85	Good	85.5417	Good	100	Good
Kagera	Ngara District Council	mesoendemic	Rural	Dispensary	Public	May	2018	Wet	EDS	-2.63492	30.4703	Yes	95	Good	81	Good	97.7083	Good	75	Good
Kagera	Ngara District Council	mesoendemic	Rural	Dispensary	Public	February	2018	Wet	EDS	-2.6206	30.6354	Yes	89	Good	94	Good	87.9167	Good	90	Good
Kagera	Ngara District Council	mesoendemic	Rural	Dispensary	Public	February	2018	Wet	EDS	-2.52161	30.7509	Yes	90	Good	0	Poor	43.125	Poor	100	Good
Kagera	Ngara District Council	mesoendemic	Rural	Dispensary	Public	May	2018	Wet	EDS	-2.59913	30.6095	Yes	81	Good	82	Good	38.5417	Poor	100	Good
Kagera	Ngara District Council	mesoendemic	Rural	Dispensary	Public	February	2018	Wet	EDS	-2.73639	30.683	Yes	77	Good	82	Good	37.5	Poor	80	Good
Kagera	Ngara District Council	mesoendemic	Rural	Dispensary	Public	May	2018	Wet	EDS	-2.79167	30.7209	Yes	93	Good	95	Good	43.7083	Poor	90	Good
Kagera	Ngara District Council	mesoendemic	Rural	Dispensary	Public	June	2018	Dry	EDS	-2.79535	30.5123	Yes	97	Good	94	Good	95.2083	Good	100	Good
Kagera	Ngara District Council	mesoendemic	Rural	Dispensary	Public	February	2018	Wet	EDS	-2.53185	30.6598	Yes	85	Good	94	Good	78.3333	Good	95	Good
Kagera	Ngara District Council	mesoendemic	Rural	Dispensary	Public	May	2018	Wet	EDS	-2.83582	30.9568	Yes	90	Good	82	Good	87.9167	Good	100	Good
Kagera	Ngara District Council	mesoendemic	Rural	Dispensary	Public	May	2018	Wet	EDS	-2.64621	30.6555	Yes	86	Good	74	Average	40	Poor	94	Good
Kagera	Ngara District Council	mesoendemic	Rural	Health Center	Public	February	2018	Wet	EDS	-2.57475	30.8285	Yes	91	Good	100	Good	91.7917	Good	85	Good
Kagera	Ngara District Council	mesoendemic	Rural	Health Center	Public	May	2018	Wet	EDS	-2.58392	30.4982	Yes	98	Good	97	Good	98.3333	Good	100	Good
Kagera	Ngara District Council	mesoendemic	Rural	Dispensary	Public	May	2018	Wet	EDS	-2.55344	30.6326	Yes	87	Good	76	Good	19.1667	Poor	100	Good
Kagera	Ngara District Council	mesoendemic	Rural	Dispensary	Public	February	2018	Wet	EDS	-2.66449	30.6009	Yes	88	Good	95	Good	81.875	Good	100	Good
Kagera	Ngara District Council	mesoendemic	Rural	Dispensary	Public	May	2018	Wet	EDS	-2.59775	30.5537	Yes	72	Average	63	Average	0	Poor	0	Poor
Kagera	Ngara District Council	mesoendemic	Rural	Dispensary	Public	May	2018	Wet	EDS	-2.51422	30.4985	Yes	83	Good	78	Good	83.125	Good	90	Good
Kagera	Ngara District Council	mesoendemic	Rural	Dispensary	Public	May	2018	Wet	EDS	-2.91164	30.6426	Yes	86	Good	85	Good	41.25	Poor	85	Good
Kagera	Ngara District Council	mesoendemic	Rural	Dispensary	Public	May	2018	Wet	EDS	-2.85457	30.6866	Yes	88	Good	88	Good	83.75	Good	85	Good
Kagera	Ngara District Council	mesoendemic	Rural	Dispensary	Public	May	2018	Wet	EDS	-2.74538	30.5371	Yes	76	Good	74	Average	32.9167	Poor	85	Good
Kagera	Ngara District Council	mesoendemic	Rural	Dispensary	Public	June	2018	Wet	EDS	-2.89012	30.4997	Yes	70	Average	84	Good	58.75	Average	85	Good
Kagera	Ngara District Council	mesoendemic	Rural	Hospital	FBO/NGO	February	2018	Wet	EDS	-2.49222	30.6447	Yes	88	Good	82	Good	90	Good	85	Good
Kagera	Ngara District Council	mesoendemic	Rural	Dispensary	Public	May	2018	Wet	EDS	-2.84651	30.8138	Yes	84	Good	88	Good	45.8333	Poor	85	Good
Kagera	Ngara District Council	mesoendemic	Rural	Health Center	Public	May	2018	Wet	EDS	-2.96136	30.8446	Yes	80	Good	85	Good	33.5417	Poor	75	Good
Kagera	Ngara District Council	mesoendemic	Rural	Dispensary	Public	May	2018	Wet	EDS	-2.55772	30.5103	Yes	70	Average	62	Average	0	Poor	0	Poor
Kagera	Ngara District Council	mesoendemic	Rural	Dispensary	Public	June	2018	Wet	EDS	-2.75272	30.5926	Yes	82	Good	82	Good	43.125	Poor	80	Good
Kagera	Ngara District Council	mesoendemic	Rural	Dispensary	Public	May	2018	Wet	EDS	-2.87814	30.8911	Yes	97	Good	91	Good	0	Poor	0	Poor
Kagera	Ngara District Council	mesoendemic	Rural	Dispensary	Public	February	2018	Wet	EDS	-2.45034	30.6373	Yes	83	Good	88	Good	40	Poor	94	Good
Kagera	Ngara District Council	mesoendemic	Rural	Dispensary	Public	February	2018	Wet	EDS	-2.69982	30.6915	Yes	69	Average	74	Average	61	Average	100	Good
Kagera	Ngara District Council	mesoendemic	Rural	Dispensary	Public	May	2018	Wet	EDS	-2.62129	30.7147	Yes	76	Good	66	Average	79.7917	Good	80	Good
Kagera	Ngara District Council	mesoendemic	Rural	Hospital	Public	February	2018	Wet	EDS	-2.49744	30.6694	Yes	46	Poor	56	Average	0	Poor	0	Poor
Kagera	Ngara District Council	mesoendemic	Rural	Dispensary	Public	May	2018	Wet	EDS	-2.83232	30.4846	Yes	93	Good	88	Good	92.9167	Good	100	Good
Kagera	Ngara District Council	mesoendemic	Rural	Dispensary	Public	February	2018	Wet	EDS	-2.54773	30.6862	Yes	90	Good	65	Average	93.75	Good	100	Good
Kagera	Ngara District Council	mesoendemic	Rural	Hospital	FBO/NGO	May	2018	Wet	EDS	-2.72021	30.6322	Yes	75	Good	56	Average	42.0833	Poor	100	Good
Kagera	Ngara District Council	mesoendemic	Rural	Dispensary	Public	February	2018	Wet	EDS	-2.39832	30.7698	Yes	75	Good	76	Good	72.2917	Average	100	Good
Kagera	Ngara District Council	mesoendemic	Rural	Dispensary	Public	February	2018	Wet	EDS	-2.53605	30.5438	Yes	81	Good	87.6	Good	79.1667	Good	76	Good
Katavi	Mpanda District Council	Hypoendemic	Rural	Dispensary	Public	October	2018	Dry	Paper based	-6.72725	30.3947	No	70.875	Average	84	Good	45	Poor	100	Good
Katavi	Mpanda Municipal Council	Hypoendemic	Urban	Dispensary	Public	October	2018	Dry	Paper based	-6.31856	31.0159	No	55.1	Average	91.4	Good	47.25	Poor	0	Poor
Katavi	Mpanda Municipal Council	Hypoendemic	Urban	Hospital	Public	November	2018	Wet	Paper based	-6.33919	31.0742	No	47.1458	Poor	72	Average	38.3333	Poor	0	Poor
Katavi	Mpanda Municipal Council	Hypoendemic	Urban	Dispensary	Public	October	2018	Dry	Paper based	-6.33282	31.0493	No	77.0458	Good	72	Average	83.3333	Good	79.1	Good
Katavi	Mpanda Municipal Council	Hypoendemic	Urban	Health Center	Public	September	2018	Dry	Paper based	-6.34945	31.0661	No	46.7563	Poor	73.4	Average	32.5	Poor	0	Poor
Katavi	Mpimbwe District Council	Hypoendemic	Rural	Dispensary	Public	September	2018	Dry	Paper based	-7.10404	31.1644	No	67.5979	Average	48.6	Poor	61.0417	Average	75	Good
Katavi	Mpimbwe District Council	Hypoendemic	Rural	Health Center	Public	September	2018	Dry	Paper based	-7.10569	31.2343	No	72.8917	Average	63.4	Average	67.9167	Average	91	Good
Katavi	Nsimbo District Council	Hypoendemic	Rural	Health Center	Public	September	2018	Dry	Paper based	-6.19233	31.1425	No	63.3646	Average	59	Average	42.0833	Poor	77	Good
Katavi	Nsimbo District Council	Hypoendemic	Rural	Dispensary	Public	September	2018	Dry	Paper based	-6.38021	31.1886	No	69.6844	Average	76.5	Good	45.9375	Poor	79.3	Good
Kigoma	Buhigwe District Council	mesoendemic	Rural	Health Center	FBO/NGO	March	2018	Wet	EDS	-4.32506	30.0187	Yes	49	Poor	44	Poor	36.6667	Poor	30	Poor
Kigoma	Buhigwe District Council	mesoendemic	Rural	Dispensary	Public	June	2018	Dry	EDS	-4.45099	29.926	Yes	77	Good	88	Good	76.6667	Good	75	Good
Kigoma	Buhigwe District Council	mesoendemic	Rural	Hospital	FBO/NGO	September	2017	Dry	EDS	-4.44468	29.7936	Yes	92	Good	92	Good	87.9167	Good	100	Good
Kigoma	Buhigwe District Council	mesoendemic	Rural	Hospital	FBO/NGO	March	2018	Wet	EDS	-4.44468	29.7936	Yes	81	Good	82	Good	40.6667	Poor	80	Good
Kigoma	Buhigwe District Council	mesoendemic	Rural	Health Center	Public	March	2018	Wet	EDS	-4.62413	29.8733	Yes	89	Good	88	Good	87.25	Good	100	Good
Kigoma	Buhigwe District Council	mesoendemic	Rural	Dispensary	Public	July	2018	Dry	EDS	-4.25664	30.1894	Yes	76	Good	63	Average	76.4583	Good	25	Poor
Kigoma	Buhigwe District Council	mesoendemic	Rural	Dispensary	Public	July	2018	Dry	EDS	-4.37845	29.8996	Yes	76	Good	71	Average	77.5	Good	80	Good
Kigoma	Buhigwe District Council	mesoendemic	Rural	Dispensary	Public	July	2018	Dry	EDS	-4.79004	29.8504	Yes	94	Good	100	Good	94.1667	Good	95	Good
Kigoma	Buhigwe District Council	mesoendemic	Rural	Dispensary	Public	March	2018	Wet	EDS	-4.15583	30.1228	Yes	73	Average	76	Good	40.625	Poor	80	Good
Kigoma	Buhigwe District Council	mesoendemic	Rural	Dispensary	Public	March	2018	Wet	EDS	-4.65894	29.8302	Yes	67	Average	79	Good	59.5	Average	100	Good
Kigoma	Buhigwe District Council	mesoendemic	Rural	Dispensary	Public	March	2018	Wet	EDS	-4.65436	29.8779	Yes	84	Good	88	Good	82.875	Good	60	Average
Kigoma	Buhigwe District Council	mesoendemic	Rural	Dispensary	Public	March	2018	Wet	EDS	-4.24905	30.0782	Yes	65	Average	53	Average	27.9167	Poor	100	Good
Kigoma	Buhigwe District Council	mesoendemic	Rural	Dispensary	FBO/NGO	June	2018	Dry	EDS	-4.56308	29.8202	Yes	60	Average	45	Poor	55.625	Average	70	Average
Kigoma	Buhigwe District Council	mesoendemic	Rural	Dispensary	Public	July	2018	Dry	EDS	-4.25012	30.129	Yes	67	Average	61	Average	45.9583	Poor	60	Average
Kigoma	Buhigwe District Council	mesoendemic	Rural	Dispensary	FBO/NGO	June	2018	Dry	EDS	-4.52917	29.8132	Yes	73	Average	79	Good	0	Poor	0	Poor
Kigoma	Buhigwe District Council	mesoendemic	Rural	Dispensary	Public	March	2018	Wet	EDS	-4.47571	29.8367	Yes	60	Average	71	Average	40.0833	Poor	60	Average
Kigoma	Buhigwe District Council	mesoendemic	Rural	Dispensary	Public	July	2018	Dry	EDS	-4.44831	30.0343	Yes	78	Good	82	Good	51.25	Average	85	Good
Kigoma	Buhigwe District Council	mesoendemic	Rural	Dispensary	Public	March	2018	Wet	EDS	-4.72487	29.872	Yes	66	Average	85	Good	60	Average	55	Average
Kigoma	Buhigwe District Council	mesoendemic	Rural	Dispensary	Public	July	2018	Dry	EDS	-4.72487	29.872	Yes	68	Average	85	Good	47.0417	Poor	57	Average
Kigoma	Buhigwe District Council	mesoendemic	Rural	Dispensary	Public	July	2018	Dry	EDS	-4.47571	29.8367	Yes	48	Poor	50	Average	0	Poor	25	Poor
Kigoma	Buhigwe District Council	mesoendemic	Rural	Dispensary	Public	March	2018	Wet	EDS	-4.47426	29.7686	Yes	89	Good	82	Good	20.4167	Poor	100	Good
Kigoma	Buhigwe District Council	mesoendemic	Rural	Dispensary	Public	July	2018	Dry	EDS	-4.55731	29.7966	Yes	85	Good	63	Average	22.0833	Poor	0	Poor
Kigoma	Buhigwe District Council	mesoendemic	Rural	Dispensary	Public	July	2018	Dry	EDS	-4.62053	29.7936	Yes	67	Average	45	Poor	62.0833	Average	100	Good
Kigoma	Kakonko District Council	mesoendemic	Rural	Health Center	Public	August	2018	Dry	EDS	-3.4323	30.7228	Yes	78	Good	63	Average	75	Good	90	Good
Kigoma	Kakonko District Council	mesoendemic	Rural	Dispensary	Public	August	2018	Dry	EDS	-3.3185	30.9189	Yes	64	Average	79	Good	57.7917	Average	50	Average
Kigoma	Kakonko District Council	mesoendemic	Rural	Dispensary	Public	September	2017	Dry	EDS	-3.24181	31.0006	Yes	98	Good	100	Good	97.0833	Good	100	Good
Kigoma	Kakonko District Council	mesoendemic	Rural	Dispensary	Public	August	2018	Dry	EDS	-3.50138	30.5927	Yes	64	Average	76	Good	0	Poor	0	Poor
Kigoma	Kakonko District Council	mesoendemic	Rural	Dispensary	Public	March	2018	Wet	EDS	-2.98684	30.8574	Yes	76	Good	71	Average	71.9583	Average	90	Good
Kigoma	Kakonko District Council	mesoendemic	Rural	Dispensary	Public	March	2018	Wet	EDS	-2.87712	30.9558	Yes	70	Average	79	Good	65.4167	Average	44	Poor
Kigoma	Kasulu District Council	mesoendemic	Rural	Dispensary	Public	February	2018	Wet	EDS	-4.66448	30.0657	Yes	94	Good	97	Good	93.3333	Good	95	Good
Kigoma	Kasulu District Council	mesoendemic	Rural	Dispensary	Public	February	2018	Wet	EDS	-4.39914	30.1832	Yes	87	Good	66	Average	85	Good	100	Good
Kigoma	Kasulu District Council	mesoendemic	Rural	Dispensary	Public	August	2018	Dry	EDS	-4.39914	30.1832	Yes	56	Average	94	Good	36.875	Poor	0	Poor
Kigoma	Kasulu District Council	mesoendemic	Rural	Dispensary	Public	August	2018	Dry	EDS	-4.1909	30.2329	Yes	93	Good	97	Good	93.875	Good	100	Good
Kigoma	Kasulu District Council	mesoendemic	Rural	Dispensary	Public	August	2018	Dry	EDS	-4.58096	30.5816	Yes	68	Average	88	Good	61.5833	Average	45	Poor
Kigoma	Kasulu District Council	mesoendemic	Rural	Dispensary	Public	February	2018	Wet	EDS	-4.79559	30.253	Yes	84	Good	85	Good	0	Poor	0	Poor
Kigoma	Kasulu District Council	mesoendemic	Rural	Dispensary	Public	February	2018	Wet	EDS	-4.81407	29.9324	Yes	75	Good	94	Good	69.25	Average	70	Average
Kigoma	Kasulu District Council	mesoendemic	Rural	Dispensary	Public	February	2018	Wet	EDS	-4.77771	30.0364	Yes	74	Average	74	Average	72.5	Average	45	Poor
Kigoma	Kasulu District Council	mesoendemic	Rural	Dispensary	Public	August	2018	Dry	EDS	-4.06074	30.2635	Yes	87	Good	88	Good	18.75	Poor	90	Good
Kigoma	Kasulu District Council	mesoendemic	Rural	Health Center	Public	February	2018	Wet	EDS	-4.37742	30.3636	Yes	47	Poor	41	Poor	36.7083	Poor	0	Poor
Kigoma	Kasulu District Council	mesoendemic	Rural	Health Center	Public	April	2018	Wet	EDS	-4.37742	30.3636	Yes	68	Average	91	Good	68.875	Average	70	Average
Kigoma	Kasulu District Council	mesoendemic	Rural	Dispensary	Public	February	2018	Wet	EDS	-4.37079	30.3801	Yes	71	Average	63	Average	51.375	Average	0	Poor
Kigoma	Kasulu District Council	mesoendemic	Rural	Dispensary	Public	February	2018	Wet	EDS	-3.8728	30.3299	Yes	93	Good	100	Good	90.8333	Good	95	Good
Kigoma	Kasulu District Council	mesoendemic	Rural	Dispensary	Public	February	2018	Wet	EDS	-4.57416	30.2882	Yes	65	Average	65	Average	41.875	Poor	70	Average
Kigoma	Kasulu District Council	mesoendemic	Rural	Dispensary	Public	February	2018	Wet	EDS	-4.84074	29.9782	Yes	80	Good	79	Good	72.5	Average	60	Average
Kigoma	Kasulu District Council	mesoendemic	Rural	Dispensary	Public	February	2018	Wet	EDS	-4.63723	30.2558	Yes	77	Good	71	Average	76.1667	Good	65	Average
Kigoma	Kasulu District Council	mesoendemic	Rural	Dispensary	Public	February	2018	Wet	EDS	-4.73305	30.3092	Yes	69	Average	82	Good	0	Poor	0	Poor
Kigoma	Kasulu District Council	mesoendemic	Rural	Dispensary	Public	February	2018	Wet	EDS	-4.4514	30.2923	Yes	74	Average	82	Good	71.625	Average	50	Average
Kigoma	Kasulu District Council	mesoendemic	Rural	Health Center	Public	August	2018	Dry	EDS	-4.38612	30.2537	Yes	68	Average	79	Good	63	Average	0	Poor
Kigoma	Kasulu District Council	mesoendemic	Rural	Dispensary	Public	February	2018	Wet	EDS	-4.31872	30.3198	Yes	70	Average	94	Good	55.7083	Average	56	Average
Kigoma	Kasulu District Council	mesoendemic	Rural	Dispensary	Public	February	2018	Wet	EDS	-4.69168	30.0552	Yes	96	Good	100	Good	94.875	Good	94	Good
Kigoma	Kasulu District Council	mesoendemic	Rural	Dispensary	Public	February	2018	Wet	EDS	-4.38981	30.3492	Yes	60	Average	71	Average	56.0833	Average	75	Good
Kigoma	Kasulu District Council	mesoendemic	Rural	Health Center	Public	February	2018	Wet	EDS	-4.48171	30.2759	Yes	79	Good	65	Average	73.3333	Average	100	Good
Kigoma	Kasulu District Council	mesoendemic	Rural	Dispensary	Public	February	2018	Wet	EDS	-4.53159	30.2591	Yes	57	Average	42	Poor	53.0833	Average	55	Average
Kigoma	Kasulu District Council	mesoendemic	Rural	Dispensary	Public	February	2018	Wet	EDS	-4.78628	30.2107	Yes	63	Average	59	Average	55.4167	Average	50	Average
Kigoma	Kasulu District Council	mesoendemic	Rural	Health Center	FBO/NGO	August	2018	Dry	EDS	-4.34478	30.2253	Yes	61	Average	65	Average	47.125	Poor	100	Good
Kigoma	Kasulu District Council	mesoendemic	Rural	Dispensary	Public	February	2018	Wet	EDS	-4.72387	30.2543	Yes	67	Average	79	Good	0	Poor	0	Poor
Kigoma	Kasulu District Council	mesoendemic	Rural	Dispensary	Public	February	2018	Wet	EDS	-4.67523	30.2951	Yes	47	Poor	62	Average	21.5833	Poor	60	Average
Kigoma	Kasulu District Council	mesoendemic	Rural	Dispensary	Public	February	2018	Wet	EDS	-4.9077	30.06	Yes	62	Average	59	Average	55	Average	95	Good
Kigoma	Kasulu Town Council	mesoendemic	Urban	Dispensary	Public	September	2017	Dry	EDS	-4.53686	30.0483	Yes	79	Good	68	Average	82.5	Good	90	Good
Kigoma	Kasulu Town Council	mesoendemic	Urban	Dispensary	Private	September	2017	Dry	EDS	-4.53686	30.0483	Yes	69	Average	58	Average	66.0417	Average	55	Average
Kigoma	Kasulu Town Council	mesoendemic	Urban	Dispensary	Public	September	2017	Dry	EDS	-4.4997	30.2127	Yes	56	Average	24	Poor	45.8333	Poor	0	Poor
Kigoma	Kasulu Town Council	mesoendemic	Urban	Hospital	Public	September	2017	Dry	EDS	-4.56113	30.0967	Yes	79	Good	76	Good	76.75	Good	95	Good
Kigoma	Kasulu Town Council	mesoendemic	Urban	Dispensary	Public	September	2017	Dry	EDS	-4.54463	30.1449	Yes	68	Average	68	Average	34.5833	Poor	95	Good
Kigoma	Kasulu Town Council	mesoendemic	Urban	Health Center	Public	September	2017	Dry	EDS	-4.56966	30.1042	Yes	72	Average	68	Average	67.3333	Average	65	Average
Kigoma	Kasulu Town Council	mesoendemic	Urban	Dispensary	Public	September	2017	Dry	EDS	-4.67289	29.9858	Yes	71	Average	74	Average	67.75	Average	75	Good
Kigoma	Kasulu Town Council	mesoendemic	Urban	Dispensary	Public	September	2017	Dry	EDS	-4.67289	29.9858	Yes	78	Good	76	Good	66.4167	Average	85	Good
Kigoma	Kasulu Town Council	mesoendemic	Urban	Dispensary	FBO/NGO	September	2017	Dry	EDS	-4.47723	30.163	Yes	70	Average	74	Average	68.5417	Average	65	Average
Kigoma	Kasulu Town Council	mesoendemic	Urban	Dispensary	Public	September	2017	Dry	EDS	-4.62606	30.0313	Yes	88	Good	84	Good	85.2917	Good	80	Good
Kigoma	Kasulu Town Council	mesoendemic	Urban	Dispensary	Public	September	2017	Dry	EDS	-4.62105	30.2165	Yes	70	Average	79	Good	63.0417	Average	90	Good
Kigoma	Kasulu Town Council	mesoendemic	Urban	Dispensary	Public	September	2017	Dry	EDS	-4.44157	30.1058	Yes	74	Average	85	Good	34.375	Poor	70	Average
Kigoma	Kasulu Town Council	mesoendemic	Urban	Dispensary	Public	September	2017	Dry	EDS	-4.48942	30.0594	Yes	77	Good	82	Good	69.375	Average	70	Average
Kigoma	Kasulu Town Council	mesoendemic	Urban	Dispensary	Public	September	2017	Dry	EDS	-4.56004	30.2139	Yes	88.3	Good	84	Good	85.7042	Good	86.7	Good
Kigoma	Kasulu Town Council	mesoendemic	Urban	Dispensary	FBO/NGO	February	2018	Wet	EDS	-4.57398	30.0983	Yes	75	Good	91	Good	76.0417	Good	80	Good
Kigoma	Kasulu Town Council	mesoendemic	Urban	Dispensary	Private	September	2017	Dry	EDS	-4.57145	30.1031	Yes	37	Poor	29	Poor	24.375	Poor	100	Good
Kigoma	Kibondo District Council	mesoendemic	Rural	Dispensary	Public	February	2018	Wet	EDS	-3.62574	30.7235	Yes	60	Average	65	Average	0	Poor	0	Poor
Kigoma	Kibondo District Council	mesoendemic	Rural	Dispensary	Public	February	2018	Wet	EDS	-3.57199	30.6355	Yes	57	Average	50	Average	59.3333	Average	85	Good
Kigoma	Kibondo District Council	mesoendemic	Rural	Dispensary	Public	February	2018	Wet	EDS	-3.95355	30.6049	Yes	72	Average	76	Good	12.125	Poor	65	Average
Kigoma	Kibondo District Council	mesoendemic	Rural	Dispensary	Public	February	2018	Wet	EDS	-3.78415	30.502	Yes	58	Average	63	Average	15	Poor	60	Average
Kigoma	Kibondo District Council	mesoendemic	Rural	Dispensary	Public	February	2018	Wet	EDS	-3.74841	30.5952	Yes	57	Average	68	Average	53.625	Average	60	Average
Kigoma	Kibondo District Council	mesoendemic	Rural	Dispensary	Public	February	2018	Wet	EDS	-3.7001	30.6557	Yes	65	Average	91	Good	35.125	Poor	80	Good
Kigoma	Kibondo District Council	mesoendemic	Rural	Hospital	Public	February	2018	Wet	EDS	-3.5941	30.7124	Yes	63	Average	74	Average	0	Poor	0	Poor
Kigoma	Kibondo District Council	mesoendemic	Rural	Dispensary	Public	February	2018	Wet	EDS	-3.8112	30.4182	Yes	74	Average	79	Good	19.5833	Poor	80	Good
Kigoma	Kibondo District Council	mesoendemic	Rural	Dispensary	Public	February	2018	Wet	EDS	-3.8404	30.5901	Yes	84	Good	77	Good	86.875	Good	80	Good
Kigoma	Kibondo District Council	mesoendemic	Rural	Dispensary	Public	September	2017	Dry	EDS	-3.79527	30.535	Yes	92	Good	97	Good	92	Good	95	Good
Kigoma	Kibondo District Council	mesoendemic	Rural	Dispensary	Public	February	2018	Wet	EDS	-3.79527	30.535	Yes	75	Good	71	Average	15.9167	Poor	100	Good
Kigoma	Kibondo District Council	mesoendemic	Rural	Dispensary	Public	August	2018	Dry	EDS	-3.89609	30.4827	Yes	94	Good	94	Good	47.0833	Poor	100	Good
Kigoma	Kibondo District Council	mesoendemic	Rural	Dispensary	Public	February	2018	Wet	EDS	-3.634	30.5583	Yes	88	Good	88	Good	89.0417	Good	100	Good
Kigoma	Kibondo District Council	mesoendemic	Rural	Dispensary	Public	February	2018	Wet	EDS	-3.89577	30.6111	Yes	66	Average	50	Average	65.2083	Average	75	Good
Kigoma	Kibondo District Council	mesoendemic	Rural	Dispensary	Public	February	2018	Wet	EDS	-3.63745	30.6804	Yes	92	Good	100	Good	92.375	Good	100	Good
Kigoma	Kibondo District Council	mesoendemic	Rural	Dispensary	Public	August	2018	Dry	EDS	-3.64905	30.8362	Yes	44	Poor	65	Average	29.5833	Poor	70	Average
Kigoma	Kibondo District Council	mesoendemic	Rural	Dispensary	Public	February	2018	Wet	EDS	-3.74486	30.4527	Yes	70	Average	85	Good	33.3333	Poor	65	Average
Kigoma	Kibondo District Council	mesoendemic	Rural	Dispensary	Public	February	2018	Wet	EDS	-3.80394	30.4507	Yes	67	Average	59	Average	62.375	Average	90	Good
Kigoma	Kibondo District Council	mesoendemic	Rural	Dispensary	Public	February	2018	Wet	EDS	-3.68664	30.5899	Yes	92	Good	76	Good	91.4583	Good	100	Good
Kigoma	Kibondo District Council	mesoendemic	Rural	Dispensary	Public	February	2018	Wet	EDS	-3.57055	30.7103	Yes	79	Good	74	Average	77.625	Good	75	Good
Kigoma	Kibondo District Council	mesoendemic	Rural	Dispensary	Public	February	2018	Wet	EDS	-3.60757	30.748	Yes	75	Good	71	Average	34.625	Poor	0	Poor
Kigoma	Kibondo District Council	mesoendemic	Rural	Dispensary	Public	February	2018	Wet	EDS	-3.62153	30.4977	Yes	60	Average	44	Poor	0	Poor	0	Poor
Kigoma	Kibondo District Council	mesoendemic	Rural	Dispensary	Public	February	2018	Wet	EDS	-3.6096	30.4694	Yes	74	Average	81	Good	74.3333	Average	70	Average
Kigoma	Kibondo District Council	mesoendemic	Rural	Dispensary	Public	February	2018	Wet	EDS	-3.70885	30.4752	Yes	73	Average	71	Average	80.2083	Good	75	Good
Kigoma	Kibondo District Council	mesoendemic	Rural	Dispensary	Public	February	2018	Wet	EDS	-3.66214	30.4887	Yes	85	Good	97	Good	84.2083	Good	85	Good
Kigoma	Kibondo District Council	mesoendemic	Rural	Dispensary	Public	February	2018	Wet	EDS	-3.74167	30.5916	Yes	60	Average	79	Good	20.25	Poor	90	Good
Kigoma	Kibondo District Council	mesoendemic	Rural	Dispensary	Public	February	2018	Wet	EDS	-3.56634	30.6111	Yes	59	Average	85	Good	49.7917	Poor	65	Average
Kigoma	Kigoma District Council	mesoendemic	Rural	Dispensary	Public	February	2018	Wet	EDS	-4.7804	29.6708	Yes	81	Good	71	Average	28.125	Poor	0	Poor
Kigoma	Kigoma District Council	mesoendemic	Rural	Dispensary	Public	February	2018	Wet	EDS	-4.6901	29.7141	Yes	84	Good	88	Good	43.75	Poor	85	Good
Kigoma	Kigoma Municipal Council	mesoendemic	Urban	Dispensary	FBO/NGO	September	2017	Dry	EDS	-4.87942	29.6283	Yes	74	Average	85	Good	37.7083	Poor	75	Good
Kigoma	Kigoma Municipal Council	mesoendemic	Urban	Dispensary	Public	February	2018	Wet	EDS	-4.88107	29.6782	Yes	76	Good	88	Good	64.9167	Average	90	Good
Kigoma	Kigoma Municipal Council	mesoendemic	Urban	Health Center	Public	February	2018	Wet	EDS	-4.85986	29.6371	Yes	86	Good	85	Good	80.5	Good	100	Good
Kigoma	Kigoma Municipal Council	mesoendemic	Urban	Health Center	Private	February	2018	Wet	EDS	-4.89455	29.6505	Yes	78	Good	79	Good	43.7917	Poor	100	Good
Kigoma	Kigoma Municipal Council	mesoendemic	Urban	Dispensary	Public	February	2018	Wet	EDS	-4.87834	29.6285	Yes	70	Average	85	Good	31.4583	Poor	65	Average
Kigoma	Kigoma Municipal Council	mesoendemic	Urban	Dispensary	Private	February	2018	Wet	EDS	-4.88533	29.6359	Yes	76	Good	79	Good	78.75	Good	75	Good
Kigoma	Kigoma Municipal Council	mesoendemic	Urban	Dispensary	Public	September	2017	Dry	EDS	-4.8894	29.6189	Yes	70	Average	87	Good	62.4583	Average	72	Average
Kigoma	Kigoma Municipal Council	mesoendemic	Urban	Dispensary	Public	February	2018	Wet	EDS	-4.8894	29.6189	Yes	68	Average	68	Average	16.6667	Poor	60	Average
Kigoma	Kigoma Municipal Council	mesoendemic	Urban	Dispensary	Private	August	2018	Dry	EDS	-4.86116	29.6469	Yes	64	Average	69	Average	59.5833	Average	80	Good
Kigoma	Kigoma Municipal Council	mesoendemic	Urban	Dispensary	Public	February	2018	Wet	EDS	-4.88803	29.6209	Yes	73	Average	68	Average	71.25	Average	60	Average
Kigoma	Kigoma Municipal Council	mesoendemic	Urban	Dispensary	Private	September	2017	Dry	EDS	-4.87932	29.6417	Yes	88	Good	94	Good	83.9583	Good	100	Good
Kigoma	Uvinza District Council	mesoendemic	Rural	Dispensary	Public	June	2018	Dry	EDS	-4.97893	30.2927	Yes	82	Good	82	Good	39.6667	Poor	85	Good
Kigoma	Uvinza District Council	mesoendemic	Rural	Health Center	Public	February	2018	Wet	EDS	-5.11112	31.0429	Yes	89	Good	97	Good	88.9583	Good	95	Good
Kigoma	Uvinza District Council	mesoendemic	Rural	Dispensary	Public	February	2018	Wet	EDS	-5.73042	29.9207	Yes	88	Good	81	Good	90.4167	Good	90	Good
Kigoma	Uvinza District Council	mesoendemic	Rural	Dispensary	Public	July	2018	Dry	EDS	-5.20008	29.835	Yes	74	Average	88	Good	19.5833	Poor	90	Good
Kigoma	Uvinza District Council	mesoendemic	Rural	Dispensary	Public	July	2018	Dry	EDS	-5.17709	29.8305	Yes	69	Average	82	Good	31.4583	Poor	65	Average
Kigoma	Uvinza District Council	mesoendemic	Rural	Dispensary	Public	June	2018	Dry	EDS	-4.95686	29.8792	Yes	83	Good	80	Good	80.7083	Good	78	Good
Kigoma	Uvinza District Council	mesoendemic	Rural	Dispensary	Public	July	2018	Dry	EDS	-6.47149	30.0092	Yes	71	Average	71	Average	67.5	Average	100	Good
Kigoma	Uvinza District Council	mesoendemic	Rural	Dispensary	Public	June	2018	Dry	EDS	-4.96095	29.8439	Yes	65	Average	65	Average	58.3333	Average	95	Good
Kigoma	Uvinza District Council	mesoendemic	Rural	Dispensary	Public	March	2018	Wet	EDS	-5.28404	29.8005	Yes	81	Good	91	Good	17.7083	Poor	0	Poor
Kigoma	Uvinza District Council	mesoendemic	Rural	Dispensary	Public	July	2018	Dry	EDS	-4.90331	29.7444	Yes	80	Good	74	Average	76.4583	Good	75	Good
Kigoma	Uvinza District Council	mesoendemic	Rural	Dispensary	Public	July	2018	Dry	EDS	-6.00029	29.7799	Yes	51	Average	80	Good	40.2917	Poor	40	Poor
Kigoma	Uvinza District Council	mesoendemic	Rural	Dispensary	Public	June	2018	Dry	EDS	-4.99287	29.9946	Yes	64	Average	75	Good	0	Poor	0	Poor
Kigoma	Uvinza District Council	mesoendemic	Rural	Dispensary	Public	July	2018	Dry	EDS	-5.487	29.7819	Yes	78	Good	82	Good	39.7083	Poor	80	Good
Kigoma	Uvinza District Council	mesoendemic	Rural	Dispensary	Public	March	2018	Wet	EDS	-5.13863	30.8959	Yes	38	Poor	53	Average	15	Poor	80	Good
Kigoma	Uvinza District Council	mesoendemic	Rural	Dispensary	Public	July	2018	Dry	EDS	-4.91807	29.8586	Yes	76	Good	74	Average	18.3333	Poor	0	Poor
Kigoma	Uvinza District Council	mesoendemic	Rural	Dispensary	Public	June	2018	Dry	EDS	-5.04526	30.1604	Yes	88	Good	82	Good	40.625	Poor	100	Good
Kigoma	Uvinza District Council	mesoendemic	Rural	Dispensary	Public	July	2018	Dry	EDS	-5.11112	31.0429	Yes	94	Good	82	Good	91.5833	Good	100	Good
Kigoma	Uvinza District Council	mesoendemic	Rural	Dispensary	Public	June	2018	Dry	EDS	-4.93912	30.0224	Yes	85	Good	88	Good	41.3333	Poor	100	Good
Kigoma	Uvinza District Council	mesoendemic	Rural	Dispensary	Public	March	2018	Wet	EDS	-5.92605	29.9356	Yes	57	Average	88	Good	37.7083	Poor	70	Average
Kigoma	Uvinza District Council	mesoendemic	Rural	Dispensary	Public	July	2018	Dry	EDS	-5.31489	29.9077	Yes	63	Average	77	Good	21.2083	Poor	80	Good
Kigoma	Uvinza District Council	mesoendemic	Rural	Dispensary	Public	September	2017	Dry	EDS	-5.34924	29.7848	Yes	87	Good	85	Good	87.25	Good	100	Good
Kilimanjaro	Hai District Council	Hypoendemic	Rural	Hospital	FBO/NGO	February	2018	Wet	Paper based	-3.20648	37.2234	No	82.4375	Good	94	Good	75	Good	75	Good
Kilimanjaro	Moshi Municipal Council	Hypoendemic	Urban	Dispensary	Public	November	2017	Wet	Paper based	-3.36007	37.3399	No	50.4375	Average	98	Good	7.5	Poor	0	Poor
Kilimanjaro	Moshi Municipal Council	Hypoendemic	Rural	Dispensary	Public	October	2018	Wet	Paper based	-3.33559	37.3727	No	86.3125	Good	84	Good	90	Good	80	Good
Kilimanjaro	Moshi Municipal Council	Hypoendemic	Urban	Health Center	Public	October	2018	Wet	Paper based	-3.34417	37.3516	No	52.4333	Average	80.4	Good	8.33333	Poor	60	Average
Kilimanjaro	Moshi Municipal Council	Hypoendemic	Urban	Dispensary	Public	October	2018	Wet	Paper based	-3.3445	37.3786	No	67.2338	Average	76.66	Good	38.125	Poor	65	Average
Kilimanjaro	Moshi Municipal Council	Hypoendemic	Urban	Health Center	Public	June	2018	Dry	Paper based	-3.37059	37.3387	No	83.1771	Good	96	Good	50.8333	Average	90	Good
Kilimanjaro	Mwanga District Council	Hypoendemic	Rural	Dispensary	Public	April	2018	Wet	Paper based	-3.92431	37.4873	No	46.8333	Poor	92	Good	8.33333	Poor	0	Poor
Kilimanjaro	Mwanga District Council	Hypoendemic	Rural	Health Center	Public	April	2018	Wet	Paper based	-3.75299	37.5992	No	71.3125	Average	84	Good	45	Poor	70	Average
Kilimanjaro	Mwanga District Council	Hypoendemic	Rural	Health Center	Public	April	2018	Wet	Paper based	-3.65501	37.572	No	92.8333	Good	88	Good	90.0833	Good	100	Good
Kilimanjaro	Mwanga District Council	Hypoendemic	Rural	Health Center	FBO/NGO	April	2018	Wet	Paper based	-3.65456	37.5828	No	59.9062	Average	56	Average	31.25	Poor	70	Average
Kilimanjaro	Rombo District Council	Hypoendemic	Rural	Hospital	FBO/NGO	November	2017	Wet	Paper based	-3.18831	37.6168	No	64.3229	Average	92	Good	33.5417	Poor	35	Poor
Kilimanjaro	Rombo District Council	Hypoendemic	Rural	Dispensary	Public	November	2017	Wet	Paper based	-3.19085	37.6411	No	83.6875	Good	88	Good	47.5	Poor	100	Good
Kilimanjaro	Rombo District Council	Hypoendemic	Rural	Dispensary	Public	December	2018	Wet	Paper based	-3.13703	37.6499	No	82.8125	Good	74	Average	85	Good	80	Good
Kilimanjaro	Rombo District Council	Hypoendemic	Rural	Dispensary	Public	December	2018	Wet	Paper based	-3.14049	37.6019	No	88.9583	Good	100	Good	70.8333	Average	90	Good
Kilimanjaro	Rombo District Council	Hypoendemic	Rural	Dispensary	FBO/NGO	July	2018	Dry	Paper based	-3.2009	37.602	No	67.4375	Average	84	Good	35	Poor	60	Average
Kilimanjaro	Rombo District Council	Hypoendemic	Rural	Dispensary	Public	December	2018	Wet	Paper based	-3.1815	37.6508	No	84.8208	Good	83.2	Good	74.8333	Average	100	Good
Kilimanjaro	Rombo District Council	Hypoendemic	Rural	Health Center	Public	December	2018	Wet	Paper based	-3.2352	37.6103	No	82.1917	Good	96.6	Good	52.9167	Average	90	Good
Kilimanjaro	Rombo District Council	Hypoendemic	Rural	Dispensary	FBO/NGO	December	2018	Wet	Paper based	-3.14249	37.6041	No	32.8125	Poor	96	Good	0	Poor	0	Poor
Kilimanjaro	Rombo District Council	Hypoendemic	Rural	Dispensary	Public	December	2018	Wet	Paper based	-3.17737	37.5902	No	73.3792	Average	90.6	Good	32.9167	Poor	80	Good
Kilimanjaro	Siha District Council	Hypoendemic	Rural	Dispensary	Public	October	2017	Wet	Paper based	-3.23887	37.0901	No	54.1125	Average	76.2	Good	33.75	Poor	70	Average
Kilimanjaro	Siha District Council	Hypoendemic	Rural	Dispensary	FBO/NGO	October	2017	Wet	Paper based	-3.20953	37.0744	No	46.2083	Poor	84	Good	8.33333	Poor	0	Poor
Kilimanjaro	Siha District Council	Hypoendemic	Rural	Dispensary	Public	July	2018	Dry	Paper based	-3.1887	36.9526	No	76.5167	Good	86.4	Good	48.9167	Poor	80	Good
Kilimanjaro	Siha District Council	Hypoendemic	Rural	Dispensary	Public	October	2017	Wet	Paper based	-3.2097	37.1224	No	88.2042	Good	82.9	Good	71.6667	Average	100	Good
Kilimanjaro	Siha District Council	Hypoendemic	Rural	Dispensary	FBO/NGO	October	2017	Wet	Paper based	-3.21763	37.0304	No	82.3958	Good	88	Good	68.3333	Average	75	Good
Kilimanjaro	Siha District Council	Hypoendemic	Rural	Dispensary	FBO/NGO	October	2017	Wet	Paper based	-3.06268	37.0715	No	47.0312	Poor	82	Good	11.25	Poor	0	Poor
Kilimanjaro	Siha District Council	Hypoendemic	Rural	Dispensary	FBO/NGO	October	2017	Wet	Paper based	-3.26781	37.0443	No	91.6667	Good	96	Good	71.6667	Average	100	Good
Kilimanjaro	Siha District Council	Hypoendemic	Rural	Dispensary	Public	October	2017	Wet	Paper based	-3.16221	37.1014	No	42.0958	Poor	66.3	Average	8.33333	Poor	0	Poor
Kilimanjaro	Siha District Council	Hypoendemic	Rural	Health Center	FBO/NGO	October	2017	Wet	Paper based	-3.18407	37.0654	No	88	Good	80	Good	74.5	Average	100	Good
Lindi	Kilwa District Council	mesoendemic	Rural	Dispensary	FBO/NGO	September	2018	Dry	EDS	-8.39243	39.2868	Yes	74	Average	76	Good	67.875	Average	70	Average
Lindi	Kilwa District Council	mesoendemic	Rural	Dispensary	Public	August	2018	Dry	EDS	-8.50424	38.8207	Yes	88	Good	82	Good	88.3333	Good	0	Poor
Lindi	Kilwa District Council	mesoendemic	Rural	Dispensary	Public	August	2018	Dry	EDS	-8.76868	39.1213	Yes	70	Average	58	Average	74.5	Average	80	Good
Lindi	Kilwa District Council	mesoendemic	Rural	Dispensary	Public	June	2018	Dry	EDS	-9.33725	39.6259	Yes	63	Average	100	Good	51.7083	Average	70	Average
Lindi	Kilwa District Council	mesoendemic	Rural	Dispensary	Public	August	2018	Dry	EDS	-9.25931	38.9948	Yes	83.8	Good	81.1	Good	82.6	Good	92.7	Good
Lindi	Kilwa District Council	mesoendemic	Rural	Dispensary	Public	August	2018	Dry	EDS	-8.50428	38.9206	Yes	69	Average	91	Good	50.4583	Average	80	Good
Lindi	Kilwa District Council	mesoendemic	Rural	Dispensary	Public	November	2018	Wet	EDS	-8.93557	38.8251	Yes	71	Average	76	Good	60	Average	85	Good
Lindi	Kilwa District Council	mesoendemic	Rural	Dispensary	Public	October	2018	Dry	EDS	-9.63278	39.1884	Yes	81	Good	88	Good	77.8333	Good	80	Good
Lindi	Kilwa District Council	mesoendemic	Rural	Dispensary	FBO/NGO	August	2018	Dry	EDS	-8.54234	39.1231	Yes	60	Average	82	Good	49.5	Poor	80	Good
Lindi	Kilwa District Council	mesoendemic	Rural	Dispensary	Public	August	2018	Dry	EDS	-8.39247	39.2869	Yes	90	Good	97	Good	87.9167	Good	100	Good
Lindi	Kilwa District Council	mesoendemic	Rural	Health Center	Public	September	2018	Dry	EDS	-8.51023	39.2558	Yes	81	Good	91	Good	71.6667	Average	60	Average
Lindi	Kilwa District Council	mesoendemic	Rural	Dispensary	Public	November	2018	Wet	EDS	-9.17511	38.68	Yes	82	Good	82	Good	0	Poor	0	Poor
Lindi	Kilwa District Council	mesoendemic	Rural	Dispensary	Public	November	2017	Wet	Paper based	-8.59549	39.2567	Yes	94	Good	91	Good	93.125	Good	100	Good
Lindi	Kilwa District Council	mesoendemic	Rural	Dispensary	Public	December	2017	Wet	Paper based	-8.59549	39.2567	Yes	85	Good	100	Good	84.7917	Good	80	Good
Lindi	Lindi District Council	mesoendemic	Rural	Health Center	Public	November	2018	Wet	EDS	-10.0935	39.3695	Yes	69	Average	74	Average	62.4167	Average	90	Good
Lindi	Lindi District Council	mesoendemic	Rural	Dispensary	Public	October	2018	Dry	EDS	-10.5136	39.6016	Yes	78	Good	76	Good	68.6667	Average	90	Good
Lindi	Lindi District Council	mesoendemic	Rural	Dispensary	Public	November	2018	Wet	EDS	-9.64175	39.6429	Yes	67	Average	71	Average	58.0417	Average	55	Average
Lindi	Lindi District Council	mesoendemic	Rural	Dispensary	Public	August	2018	Dry	EDS	-10.1959	39.7959	Yes	57	Average	97	Good	45.1667	Poor	80	Good
Lindi	Lindi District Council	mesoendemic	Rural	Dispensary	Public	September	2018	Dry	EDS	-9.57312	39.5353	Yes	76	Good	94	Good	69.5	Average	85	Good
Lindi	Lindi District Council	mesoendemic	Rural	Health Center	Public	November	2018	Wet	EDS	-9.66874	39.5438	Yes	91	Good	94	Good	91.25	Good	95	Good
Lindi	Lindi District Council	mesoendemic	Rural	Dispensary	Public	August	2018	Dry	EDS	-10.4008	39.5096	Yes	91	Good	91	Good	91.0417	Good	90	Good
Lindi	Lindi District Council	mesoendemic	Rural	Dispensary	Public	October	2018	Dry	EDS	-10.4008	39.5096	Yes	76	Good	94	Good	71.1667	Average	85	Good
Lindi	Lindi District Council	mesoendemic	Rural	Dispensary	Public	July	2018	Dry	EDS	-10.4687	39.5419	Yes	75	Good	85	Good	67.0833	Average	100	Good
Lindi	Lindi District Council	mesoendemic	Rural	Dispensary	Public	October	2018	Dry	EDS	-10.4687	39.5419	Yes	92	Good	97	Good	84.9167	Good	80	Good
Lindi	Lindi District Council	mesoendemic	Rural	Dispensary	Public	August	2018	Dry	EDS	-10.2145	39.8606	Yes	77	Good	88	Good	69.2917	Average	85	Good
Lindi	Lindi District Council	mesoendemic	Rural	Dispensary	Public	October	2018	Dry	EDS	-10.4493	39.6746	Yes	80	Good	100	Good	70.75	Average	90	Good
Lindi	Lindi District Council	mesoendemic	Rural	Dispensary	Public	September	2018	Dry	EDS	-10.0075	39.3808	Yes	60.9	Average	95	Good	47.9583	Poor	80	Good
Lindi	Lindi District Council	mesoendemic	Rural	Dispensary	Public	October	2018	Dry	EDS	-10.5632	39.6727	Yes	73	Average	91	Good	57.2917	Average	100	Good
Lindi	Lindi District Council	mesoendemic	Rural	Dispensary	Public	August	2018	Dry	EDS	-10.2231	39.7386	Yes	82	Good	100	Good	77.4167	Good	70	Average
Lindi	Lindi District Council	mesoendemic	Rural	Dispensary	Public	September	2018	Dry	EDS	-10.2974	39.3618	Yes	75	Good	82	Good	65.3333	Average	85	Good
Lindi	Lindi District Council	mesoendemic	Rural	Health Center	FBO/NGO	November	2018	Wet	EDS	-10.2179	39.4908	Yes	75	Good	94	Good	66.6667	Average	100	Good
Lindi	Lindi District Council	mesoendemic	Rural	Dispensary	Public	October	2018	Dry	EDS	-10.3401	39.1417	Yes	83	Good	91	Good	78.75	Good	80	Good
Lindi	Lindi District Council	mesoendemic	Rural	Dispensary	Public	October	2018	Dry	EDS	-10.5944	39.6195	Yes	74	Average	91	Good	68.5833	Average	60	Average
Lindi	Lindi District Council	mesoendemic	Rural	Dispensary	Public	November	2018	Wet	EDS	-9.8415	39.4707	Yes	90	Good	91	Good	93.3333	Good	80	Good
Lindi	Lindi District Council	mesoendemic	Rural	Dispensary	FBO/NGO	September	2018	Dry	EDS	-10.1655	39.2899	Yes	66	Average	68	Average	52.8333	Average	70	Average
Lindi	Lindi District Council	mesoendemic	Rural	Health Center	Public	October	2018	Dry	EDS	-10.3791	39.5978	Yes	77	Good	63	Average	77.2083	Good	80	Good
Lindi	Lindi District Council	mesoendemic	Rural	Dispensary	Public	November	2018	Wet	EDS	-10.2167	39.5833	Yes	78	Good	97	Good	64.2917	Average	100	Good
Lindi	Lindi District Council	mesoendemic	Rural	Health Center	Public	November	2018	Wet	EDS	-10.05	39.45	Yes	85	Good	94	Good	79.5833	Good	80	Good
Lindi	Lindi Municipal Council	mesoendemic	Urban	Dispensary	Private	September	2018	Dry	EDS	-9.99601	39.7138	Yes	84	Good	68	Average	83.5417	Good	85	Good
Lindi	Lindi Municipal Council	mesoendemic	Urban	Dispensary	Public	September	2018	Dry	EDS	-9.91054	39.5838	Yes	85	Good	94	Good	77.5417	Good	100	Good
Lindi	Lindi Municipal Council	mesoendemic	Urban	Dispensary	Public	December	2018	Wet	EDS	-9.91054	39.5838	Yes	76	Good	74	Average	69.7083	Average	80	Good
Lindi	Lindi Municipal Council	mesoendemic	Urban	Dispensary	Public	September	2018	Dry	EDS	-9.97445	39.6222	Yes	76	Good	91	Good	66.875	Average	80	Good
Lindi	Lindi Municipal Council	mesoendemic	Urban	Dispensary	Public	September	2018	Dry	EDS	-10.1565	39.7446	Yes	72	Average	82	Good	62	Average	65	Average
Lindi	Lindi Municipal Council	mesoendemic	Urban	Dispensary	Public	December	2018	Wet	EDS	-10.1565	39.7446	Yes	74	Average	68	Average	66.7917	Average	100	Good
Lindi	Lindi Municipal Council	mesoendemic	Urban	Dispensary	Public	September	2018	Dry	EDS	-9.87877	39.7411	Yes	78	Good	100	Good	67	Average	85	Good
Lindi	Lindi Municipal Council	mesoendemic	Urban	Dispensary	Public	September	2018	Dry	EDS	-10.0972	39.6249	Yes	79	Good	100	Good	72.625	Average	90	Good
Lindi	Lindi Municipal Council	mesoendemic	Urban	Dispensary	Public	September	2018	Dry	EDS	-9.91776	39.7256	Yes	81	Good	68	Average	79.1667	Good	95	Good
Lindi	Lindi Municipal Council	mesoendemic	Urban	Dispensary	Public	September	2018	Dry	EDS	-10.0059	39.7056	Yes	77	Good	87	Good	68.0417	Average	60	Average
Lindi	Lindi Municipal Council	mesoendemic	Urban	Dispensary	Public	September	2018	Dry	EDS	-10.0336	39.524	Yes	77	Good	92	Good	77	Good	90	Good
Lindi	Lindi Municipal Council	mesoendemic	Urban	Dispensary	Public	September	2018	Dry	EDS	-9.9974	39.7177	Yes	78	Good	97	Good	69.2917	Average	85	Good
Lindi	Lindi Municipal Council	mesoendemic	Urban	Hospital	Public	June	2018	Dry	EDS	-9.98106	39.7063	Yes	73	Average	82	Good	62.4167	Average	65	Average
Lindi	Lindi Municipal Council	mesoendemic	Urban	Health Center	Public	September	2018	Dry	EDS	-9.99909	39.7149	Yes	75	Good	94	Good	65.4167	Average	95	Good
Lindi	Lindi Municipal Council	mesoendemic	Urban	Dispensary	Public	September	2018	Dry	EDS	-10.056	39.63	Yes	96	Good	82	Good	40	Poor	100	Good
Lindi	Lindi Municipal Council	mesoendemic	Urban	Dispensary	Public	December	2018	Wet	EDS	-10.056	39.63	Yes	84	Good	76	Good	83.6667	Good	100	Good
Lindi	Liwale District Council	mesoendemic	Rural	Dispensary	FBO/NGO	July	2018	Dry	EDS	-9.89582	37.917	Yes	78	Good	91	Good	67.0833	Average	100	Good
Lindi	Liwale District Council	mesoendemic	Rural	Dispensary	Public	July	2018	Dry	EDS	-9.94778	38.3678	Yes	77	Good	79	Good	68.125	Average	70	Average
Lindi	Liwale District Council	mesoendemic	Rural	Health Center	Public	June	2018	Dry	EDS	-10.017	38.4049	Yes	87	Good	88	Good	84.9167	Good	95	Good
Lindi	Liwale District Council	mesoendemic	Rural	Dispensary	Public	July	2018	Dry	EDS	-9.69554	38.0173	Yes	90	Good	76	Good	35.8333	Poor	95	Good
Lindi	Liwale District Council	mesoendemic	Rural	Dispensary	Public	September	2018	Dry	EDS	-9.33424	38.0941	Yes	74	Average	74	Average	0	Poor	0	Poor
Lindi	Liwale District Council	mesoendemic	Rural	Dispensary	Public	August	2018	Dry	EDS	-9.84865	37.8725	Yes	73	Average	71	Average	69.0833	Average	90	Good
Lindi	Liwale District Council	mesoendemic	Rural	Dispensary	Public	August	2018	Dry	EDS	-9.73561	37.8423	Yes	76	Good	97	Good	58.5417	Average	100	Good
Lindi	Liwale District Council	mesoendemic	Rural	Dispensary	Public	August	2018	Dry	EDS	-9.79631	38.0856	Yes	84	Good	74	Average	16.5292	Poor	86.7	Good
Lindi	Liwale District Council	mesoendemic	Rural	Dispensary	Public	July	2018	Dry	EDS	-9.77974	38.5609	Yes	80	Good	85	Good	68.7917	Average	100	Good
Lindi	Liwale District Council	mesoendemic	Rural	Dispensary	Public	October	2018	Dry	EDS	-9.6795	37.5968	Yes	70	Average	91	Good	61.375	Average	100	Good
Lindi	Liwale District Council	mesoendemic	Rural	Dispensary	Public	October	2018	Dry	EDS	-9.71549	37.7181	Yes	76	Good	76	Good	67.4167	Average	100	Good
Lindi	Liwale District Council	mesoendemic	Rural	Dispensary	Public	July	2018	Dry	EDS	-10.0835	38.4236	Yes	88	Good	84	Good	87	Good	100	Good
Lindi	Liwale District Council	mesoendemic	Rural	Dispensary	Public	July	2018	Dry	EDS	-9.59512	37.4061	Yes	84	Good	91	Good	80	Good	100	Good
Lindi	Liwale District Council	mesoendemic	Rural	Dispensary	Public	July	2018	Dry	EDS	-9.62164	37.8515	Yes	77	Good	100	Good	70.125	Average	80	Good
Lindi	Liwale District Council	mesoendemic	Rural	Dispensary	Public	September	2018	Dry	EDS	-10.0135	38.5054	Yes	87	Good	58	Average	89.1667	Good	90	Good
Lindi	Nachingwea District Council	mesoendemic	Rural	Dispensary	Public	October	2018	Dry	EDS	-10.4282	38.7566	Yes	87	Good	79	Good	85.0417	Good	100	Good
Lindi	Nachingwea District Council	mesoendemic	Rural	Dispensary	Public	September	2018	Dry	EDS	-10.3977	38.8987	Yes	77	Good	94	Good	73.125	Average	80	Good
Lindi	Nachingwea District Council	mesoendemic	Rural	Dispensary	Public	September	2018	Dry	EDS	-10.2992	38.8161	Yes	77	Good	82	Good	36.1667	Poor	80	Good
Lindi	Nachingwea District Council	mesoendemic	Rural	Dispensary	Public	August	2018	Dry	EDS	-10.158	38.806	Yes	76	Good	71	Average	15.4167	Poor	70	Average
Lindi	Nachingwea District Council	mesoendemic	Rural	Dispensary	Public	August	2018	Dry	EDS	-10.3937	38.8202	Yes	79	Good	85	Good	67.8333	Average	100	Good
Lindi	Nachingwea District Council	mesoendemic	Rural	Dispensary	Public	August	2018	Dry	EDS	-10.0559	38.6441	Yes	75	Good	79	Good	65.1667	Average	95	Good
Lindi	Nachingwea District Council	mesoendemic	Rural	Dispensary	Public	August	2018	Dry	EDS	-10.4909	38.8135	Yes	74	Average	88	Good	67.0833	Average	80	Good
Lindi	Nachingwea District Council	mesoendemic	Rural	Dispensary	Public	November	2018	Wet	EDS	-10.541	37.9755	Yes	74	Average	68	Average	0	Poor	0	Poor
Lindi	Nachingwea District Council	mesoendemic	Rural	Dispensary	Public	August	2018	Dry	EDS	-10.1567	38.6771	Yes	79	Good	88	Good	79.0833	Good	85	Good
Lindi	Nachingwea District Council	mesoendemic	Rural	Dispensary	Public	August	2018	Dry	EDS	-10.0916	38.5792	Yes	75	Good	79	Good	64.9167	Average	80	Good
Lindi	Nachingwea District Council	mesoendemic	Rural	Dispensary	Public	August	2018	Dry	EDS	-10.127	38.7759	Yes	88	Good	68	Average	89.7083	Good	95	Good
Lindi	Nachingwea District Council	mesoendemic	Rural	Dispensary	Public	August	2018	Dry	EDS	-10.2825	38.6469	Yes	71	Average	85	Good	53.875	Average	80	Good
Lindi	Ruangwa District Council	mesoendemic	Rural	Dispensary	Public	June	2018	Dry	EDS	-9.94818	39.0669	Yes	71	Average	85	Good	62.8333	Average	65	Average
Lindi	Ruangwa District Council	mesoendemic	Rural	Dispensary	Public	August	2018	Dry	EDS	-10.2674	38.9167	Yes	81	Good	82	Good	72.7917	Average	80	Good
Lindi	Ruangwa District Council	mesoendemic	Rural	Dispensary	Public	November	2018	Wet	EDS	-10.2674	38.9167	Yes	90	Good	82	Good	90.625	Good	75	Good
Lindi	Ruangwa District Council	mesoendemic	Rural	Dispensary	Public	August	2018	Dry	EDS	-10.4759	38.9144	Yes	71	Average	94	Good	54.2083	Average	100	Good
Lindi	Ruangwa District Council	mesoendemic	Rural	Dispensary	Public	August	2018	Dry	EDS	-10.4075	39.0065	Yes	71	Average	91	Good	64.2083	Average	85	Good
Lindi	Ruangwa District Council	mesoendemic	Rural	Dispensary	Public	November	2018	Wet	EDS	-10.1631	38.9142	Yes	84	Good	88	Good	78.0417	Good	100	Good
Lindi	Ruangwa District Council	mesoendemic	Rural	Dispensary	Public	August	2018	Dry	EDS	-10.4742	38.9584	Yes	79	Good	94	Good	77.4167	Good	75	Good
Lindi	Ruangwa District Council	mesoendemic	Rural	Dispensary	Public	September	2018	Dry	EDS	-10.0284	38.8892	Yes	70	Average	65	Average	59.5	Average	80	Good
Lindi	Ruangwa District Council	mesoendemic	Rural	Health Center	Public	August	2018	Dry	EDS	-10.4004	38.9553	Yes	84	Good	71	Average	17.9167	Poor	100	Good
Lindi	Ruangwa District Council	mesoendemic	Rural	Health Center	Public	September	2018	Dry	EDS	-9.90628	39.1179	Yes	71	Average	65	Average	61.375	Average	90	Good
Lindi	Ruangwa District Council	mesoendemic	Rural	Dispensary	Public	September	2018	Dry	EDS	-9.90206	38.898	Yes	80	Good	91	Good	75.8333	Good	100	Good
Lindi	Ruangwa District Council	mesoendemic	Rural	Dispensary	Public	November	2018	Wet	EDS	-9.90206	38.898	Yes	86	Good	94	Good	87.7083	Good	85	Good
Lindi	Ruangwa District Council	mesoendemic	Rural	Dispensary	Public	September	2018	Dry	EDS	-9.99117	38.9501	Yes	89	Good	87	Good	89.5833	Good	100	Good
Lindi	Ruangwa District Council	mesoendemic	Rural	Dispensary	Public	November	2018	Wet	EDS	-9.99117	38.9501	Yes	75	Good	82	Good	74.5	Average	80	Good
Lindi	Ruangwa District Council	mesoendemic	Rural	Dispensary	Public	August	2018	Dry	EDS	-10.2545	39.0039	Yes	75	Good	88	Good	58.3333	Average	80	Good
Lindi	Ruangwa District Council	mesoendemic	Rural	Dispensary	Public	August	2018	Dry	EDS	-10.349	39.1062	Yes	89	Good	92	Good	87.0833	Good	80	Good
Lindi	Ruangwa District Council	mesoendemic	Rural	Dispensary	Public	August	2018	Dry	EDS	-10.1974	38.8766	Yes	70	Average	74	Average	62.7083	Average	70	Average
Lindi	Ruangwa District Council	mesoendemic	Rural	Dispensary	Public	November	2018	Wet	EDS	-10.1974	38.8766	Yes	62.7	Average	92.8	Good	52.1958	Average	80	Good
Lindi	Ruangwa District Council	mesoendemic	Rural	Dispensary	Public	September	2018	Dry	EDS	-9.83846	39.0729	Yes	88	Good	100	Good	88.3333	Good	100	Good
Lindi	Ruangwa District Council	mesoendemic	Rural	Dispensary	Public	November	2018	Wet	EDS	-9.78015	39.0263	Yes	82	Good	79	Good	74.1667	Average	95	Good
Lindi	Ruangwa District Council	mesoendemic	Rural	Dispensary	Public	September	2018	Dry	EDS	-9.91425	38.9944	Yes	75	Good	82	Good	68.6667	Average	80	Good
Lindi	Ruangwa District Council	mesoendemic	Rural	Dispensary	Public	August	2018	Dry	EDS	-10.3948	39.1382	Yes	85	Good	94	Good	77	Good	90	Good
Lindi	Ruangwa District Council	mesoendemic	Rural	Dispensary	Public	August	2018	Dry	EDS	-10.3948	39.1382	Yes	83	Good	91	Good	77.2083	Good	90	Good
Lindi	Ruangwa District Council	mesoendemic	Rural	Dispensary	Public	August	2018	Dry	EDS	-10.1791	38.9374	Yes	89	Good	76	Good	19.1667	Poor	100	Good
Lindi	Ruangwa District Council	mesoendemic	Rural	Dispensary	Public	November	2018	Wet	EDS	-9.72063	39.1052	Yes	86	Good	88	Good	84.1667	Good	100	Good
Lindi	Ruangwa District Council	mesoendemic	Rural	Dispensary	Public	November	2018	Wet	EDS	-9.86073	38.9763	Yes	32.3417	Poor	37.2	Poor	29.6667	Poor	40	Poor
Lindi	Ruangwa District Council	mesoendemic	Rural	Dispensary	Public	November	2018	Wet	EDS	-9.9827	38.8434	Yes	67.6708	Average	44.6	Poor	76.0833	Good	90	Good
Manyara	Babati District Council	Hypoendemic	Rural	Health Center	Public	July	2018	Dry	Paper based	-4.27448	35.8502	No	9.4875	Poor	7.2	Poor	19.75	Poor	0	Poor
Manyara	Babati District Council	Hypoendemic	Rural	Dispensary	Public	August	2018	Dry	Paper based	-3.97266	35.7163	No	38.2833	Poor	49.8	Poor	15.8333	Poor	66	Average
Manyara	Babati District Council	Hypoendemic	Rural	Dispensary	Public	August	2018	Dry	Paper based	-3.90466	35.8129	No	83.4167	Good	100	Good	76.6667	Good	67	Average
Manyara	Babati District Council	Hypoendemic	Rural	Health Center	Public	November	2018	Wet	Paper based	-3.73102	35.9423	No	60.8167	Average	66.6	Average	36.6667	Poor	60	Average
Manyara	Babati District Council	Hypoendemic	Rural	Dispensary	Public	November	2018	Wet	Paper based	-4.18902	35.4832	No	64.6667	Average	59	Average	73.1667	Average	80	Good
Manyara	Babati Town Council	Hypoendemic	Urban	Dispensary	Private	September	2018	Dry	Paper based	-4.21125	35.7402	No	66.75	Average	88	Good	36.25	Poor	70	Average
Manyara	Babati Town Council	Hypoendemic	Urban	Hospital	Public	July	2018	Dry	Paper based	-4.2093	35.7593	No	16.3625	Poor	47.2	Poor	0	Poor	0	Poor
Manyara	Babati Town Council	Hypoendemic	Urban	Dispensary	Public	August	2018	Dry	Paper based	-4.10934	35.7588	No	65.1667	Average	53.3	Average	45.4167	Poor	83	Good
Manyara	Babati Town Council	Hypoendemic	Urban	Dispensary	Private	August	2018	Dry	Paper based	-4.20682	35.7622	No	81.4917	Good	81.8	Good	84.1667	Good	60	Average
Manyara	Babati Town Council	Hypoendemic	Urban	Dispensary	Public	September	2018	Dry	Paper based	-4.13067	35.7319	No	23.725	Poor	6.4	Poor	10.25	Poor	6	Poor
Manyara	Babati Town Council	Hypoendemic	Urban	Dispensary	Private	September	2018	Dry	Paper based	-4.20283	35.7479	No	8.05417	Poor	4.8	Poor	4.16667	Poor	8	Poor
Manyara	Babati Town Council	Hypoendemic	Urban	Health Center	Private	August	2018	Dry	Paper based	-4.20893	35.7454	No	13.05	Poor	5.2	Poor	18	Poor	19	Poor
Manyara	Babati Town Council	Hypoendemic	Urban	Dispensary	Private	September	2018	Dry	Paper based	-4.21375	35.7389	No	12.725	Poor	7.4	Poor	17.25	Poor	16	Poor
Manyara	Babati Town Council	Hypoendemic	Urban	Dispensary	Private	August	2018	Dry	Paper based	-4.21352	35.7481	No	72.8958	Average	90	Good	52.0833	Average	70	Average
Manyara	Babati Town Council	Hypoendemic	Urban	Dispensary	Private	August	2018	Dry	Paper based	-4.22358	35.7437	No	26.5396	Poor	5.2	Poor	11.2083	Poor	6	Poor
Manyara	Babati Town Council	Hypoendemic	Urban	Dispensary	Private	September	2018	Dry	Paper based	-4.21754	35.7493	No	29.2354	Poor	5.4	Poor	15.7917	Poor	15	Poor
Manyara	Hanang District Council	Hypoendemic	Rural	Dispensary	Public	September	2018	Dry	Paper based	-4.44525	35.2802	No	56.6029	Average	41.12	Poor	24.1667	Poor	80	Good
Manyara	Hanang District Council	Hypoendemic	Rural	Health Center	Public	July	2018	Dry	Paper based	-4.52109	35.3795	No	34.8333	Poor	5	Poor	10.3333	Poor	18	Poor
Manyara	Kiteto District Council	Hypoendemic	Rural	Health Center	Public	December	2018	Wet	Paper based	-5.54386	36.4579	No	66.0521	Average	64	Average	45.8333	Poor	70	Average
Manyara	Kiteto District Council	Hypoendemic	Rural	Hospital	Public	July	2018	Dry	Paper based	-5.31618	36.5666	No	27.5	Poor	6	Poor	6	Poor	8	Poor
Manyara	Mbulu Town Council	Hypoendemic	Urban	Dispensary	Private	November	2018	Wet	Paper based	-3.85825	35.5411	No	12.4792	Poor	7	Poor	18.4167	Poor	16	Poor
Mara	Bunda District Council	mesoendemic	Rural	Dispensary	Private	August	2018	Wet	EDS	-2.02272	33.8737	Yes	63	Average	76	Good	55.625	Average	75	Good
Mara	Bunda District Council	mesoendemic	Rural	Dispensary	Public	February	2018	Wet	EDS	-2.07092	33.3592	Yes	71	Average	76	Good	62.1667	Average	90	Good
Mara	Bunda District Council	mesoendemic	Rural	Health Center	Public	February	2018	Wet	EDS	-1.90469	34.0215	Yes	78	Good	95	Good	78.3333	Good	89	Good
Mara	Bunda District Council	mesoendemic	Rural	Dispensary	Public	February	2018	Wet	EDS	-1.835	34.203	Yes	60	Average	74	Average	54.5833	Average	60	Average
Mara	Bunda District Council	mesoendemic	Rural	Dispensary	Public	August	2018	Wet	EDS	-2.03218	33.428	Yes	79	Good	94	Good	74.125	Average	89	Good
Mara	Bunda District Council	mesoendemic	Rural	Dispensary	Public	August	2018	Wet	EDS	-2.17957	33.3014	Yes	63	Average	65	Average	43.9167	Poor	85	Good
Mara	Bunda District Council	mesoendemic	Rural	Dispensary	Public	August	2018	Wet	EDS	-2.1495	33.3469	Yes	65	Average	68	Average	62.7083	Average	60	Average
Mara	Bunda District Council	mesoendemic	Rural	Dispensary	Public	February	2018	Wet	EDS	-1.96326	34.0114	Yes	88	Good	0	Poor	66.6667	Average	92	Good
Mara	Bunda District Council	mesoendemic	Rural	Dispensary	Public	February	2018	Wet	EDS	-1.87451	34.1055	Yes	86	Good	82	Good	63.2083	Average	80	Good
Mara	Bunda District Council	mesoendemic	Rural	Dispensary	Public	February	2018	Wet	EDS	-1.93472	34.0297	Yes	75	Good	65	Average	18.3333	Poor	0	Poor
Mara	Bunda District Council	mesoendemic	Rural	Dispensary	Public	August	2018	Wet	EDS	-2.136	33.2122	Yes	65	Average	44	Poor	46.9583	Poor	90	Good
Mara	Bunda District Council	mesoendemic	Rural	Dispensary	Private	August	2018	Wet	EDS	-2.0438	33.8714	Yes	82	Good	82	Good	0	Poor	0	Poor
Mara	Bunda Town Council	mesoendemic	Urban	Dispensary	FBO/NGO	August	2018	Wet	EDS	-2.01881	33.872	Yes	69	Average	91	Good	17.5	Poor	0	Poor
Mara	Bunda Town Council	mesoendemic	Urban	Dispensary	Public	August	2018	Wet	EDS	-1.93991	33.8501	Yes	56	Average	79	Good	0	Poor	0	Poor
Mara	Bunda Town Council	mesoendemic	Urban	Dispensary	Public	February	2018	Wet	EDS	-2.02401	33.8627	Yes	71	Average	71	Average	16.6667	Poor	78	Good
Mara	Bunda Town Council	mesoendemic	Urban	Dispensary	Public	August	2018	Wet	EDS	-2.0741	33.7345	Yes	66	Average	59	Average	55.8333	Average	75	Good
Mara	Bunda Town Council	mesoendemic	Urban	Dispensary	Public	August	2018	Wet	EDS	-1.97002	33.8146	Yes	90	Good	74	Average	45.625	Poor	100	Good
Mara	Bunda Town Council	mesoendemic	Urban	Dispensary	Public	August	2018	Wet	EDS	-2.01478	33.9459	Yes	72	Average	62	Average	71.875	Average	85	Good
Mara	Bunda Town Council	mesoendemic	Urban	Dispensary	Public	August	2018	Wet	EDS	-2.01715	34.0341	Yes	88	Good	100	Good	0	Poor	0	Poor
Mara	Bunda Town Council	mesoendemic	Urban	Dispensary	Public	August	2018	Wet	EDS	-2.0038	33.8984	Yes	69	Average	87	Good	58.75	Average	75	Good
Mara	Bunda Town Council	mesoendemic	Urban	Dispensary	Public	August	2018	Wet	EDS	-2.12219	33.8338	Yes	85	Good	82	Good	66	Average	90	Good
Mara	Bunda Town Council	mesoendemic	Urban	Dispensary	Private	August	2018	Wet	EDS	-2.0379	33.8557	Yes	80	Good	82	Good	79.5833	Good	100	Good
Mara	Bunda Town Council	mesoendemic	Urban	Dispensary	Public	August	2018	Wet	EDS	-1.93633	33.7778	Yes	70	Average	60	Average	40.5417	Poor	90	Good
Mara	Butiama District Council	mesoendemic	Rural	Dispensary	Public	February	2018	Wet	EDS	-1.68392	34.2287	Yes	71	Average	95	Good	32.9167	Poor	70	Average
Mara	Butiama District Council	mesoendemic	Rural	Dispensary	Public	February	2018	Wet	EDS	-1.60304	33.81	Yes	73	Average	88	Good	67.9583	Average	85	Good
Mara	Butiama District Council	mesoendemic	Rural	Hospital	Public	February	2018	Wet	EDS	-1.7674	33.9601	Yes	83	Good	88.5	Good	11.375	Poor	100	Good
Mara	Butiama District Council	mesoendemic	Rural	Dispensary	Public	August	2018	Wet	EDS	-1.67403	33.9528	Yes	73	Average	95	Good	43.2917	Poor	70	Average
Mara	Butiama District Council	mesoendemic	Rural	Dispensary	Public	February	2018	Wet	EDS	-1.73528	33.7944	Yes	76	Good	88	Good	52.2917	Average	0	Poor
Mara	Butiama District Council	mesoendemic	Rural	Dispensary	Public	August	2018	Wet	EDS	-1.64677	34.0788	Yes	92	Good	76	Good	90.8333	Good	95	Good
Mara	Butiama District Council	mesoendemic	Rural	Dispensary	Public	August	2018	Wet	EDS	-1.77482	33.8218	Yes	68	Average	71	Average	63.25	Average	75	Good
Mara	Butiama District Council	mesoendemic	Rural	Dispensary	Public	February	2018	Wet	EDS	-1.67646	34.0412	Yes	61	Average	62	Average	19.375	Poor	80	Good
Mara	Butiama District Council	mesoendemic	Rural	Dispensary	Public	February	2018	Wet	EDS	-1.59456	33.7746	Yes	65.2	Average	68	Average	29.5833	Poor	100	Good
Mara	Butiama District Council	mesoendemic	Rural	Dispensary	Public	February	2018	Wet	EDS	-1.76776	33.8315	Yes	52	Average	80	Good	40.7083	Poor	55	Average
Mara	Butiama District Council	mesoendemic	Rural	Dispensary	Public	August	2018	Wet	EDS	-1.59476	33.975	Yes	94	Good	94	Good	94.5	Good	100	Good
Mara	Butiama District Council	mesoendemic	Rural	Dispensary	Public	August	2018	Wet	EDS	-1.7109	33.986	Yes	75	Good	88	Good	71.25	Average	80	Good
Mara	Butiama District Council	mesoendemic	Rural	Dispensary	Public	February	2018	Wet	EDS	-1.79912	33.8997	Yes	80	Good	82	Good	76.875	Good	100	Good
Mara	Butiama District Council	mesoendemic	Rural	Dispensary	Public	February	2018	Wet	EDS	-1.85632	33.8392	Yes	64	Average	68	Average	52.375	Average	60	Average
Mara	Butiama District Council	mesoendemic	Rural	Dispensary	Public	February	2018	Wet	EDS	-1.54502	33.8663	Yes	90	Good	71	Average	91.6667	Good	100	Good
Mara	Butiama District Council	mesoendemic	Rural	Dispensary	Public	February	2018	Wet	EDS	-1.58656	33.9024	Yes	77	Good	79	Good	67.25	Average	100	Good
Mara	Butiama District Council	mesoendemic	Rural	Dispensary	Public	February	2018	Wet	EDS	-1.86136	33.9573	Yes	80	Good	85	Good	58.9583	Average	100	Good
Mara	Butiama District Council	mesoendemic	Rural	Dispensary	Public	February	2018	Wet	EDS	-1.8078	34.0023	Yes	79	Good	94	Good	75.4167	Good	85	Good
Mara	Butiama District Council	mesoendemic	Rural	Dispensary	Public	February	2018	Wet	EDS	-1.83129	33.9859	Yes	69	Average	62	Average	51.125	Average	90	Good
Mara	Butiama District Council	mesoendemic	Rural	Dispensary	FBO/NGO	August	2018	Wet	EDS	-1.73641	34.2289	Yes	58	Average	68	Average	45.3333	Poor	85	Good
Mara	Butiama District Council	mesoendemic	Rural	Dispensary	Public	February	2018	Wet	EDS	-1.61091	34.1949	Yes	87	Good	59	Average	64.625	Average	100	Good
Mara	Butiama District Council	mesoendemic	Rural	Dispensary	Private	August	2018	Wet	EDS	-1.7644	33.9694	Yes	82	Good	91	Good	80.4167	Good	95	Good
Mara	Musoma District Council	mesoendemic	Rural	Dispensary	Public	July	2018	Dry	EDS	-1.89834	33.7386	Yes	66	Average	76	Good	48.7917	Poor	95	Good
Mara	Musoma District Council	mesoendemic	Rural	Dispensary	Public	July	2018	Dry	EDS	-1.82463	33.3571	Yes	67	Average	91	Good	51.5417	Average	100	Good
Mara	Musoma District Council	mesoendemic	Rural	Dispensary	Public	February	2018	Wet	EDS	-1.81012	33.4079	Yes	78	Good	74	Average	37.9167	Poor	95	Good
Mara	Musoma District Council	mesoendemic	Rural	Dispensary	Public	July	2018	Dry	EDS	-1.83539	33.3926	Yes	89	Good	91	Good	67.2917	Average	85	Good
Mara	Musoma District Council	mesoendemic	Rural	Dispensary	FBO/NGO	July	2018	Dry	EDS	-1.8619	33.3742	Yes	89	Good	79	Good	69.125	Average	85	Good
Mara	Musoma District Council	mesoendemic	Rural	Dispensary	Public	February	2018	Wet	EDS	-1.89996	33.3941	Yes	77	Good	76	Good	74.9167	Average	90	Good
Mara	Musoma District Council	mesoendemic	Rural	Dispensary	Public	February	2018	Wet	EDS	-1.85177	33.3348	Yes	57	Average	85	Good	40.625	Poor	95	Good
Mara	Musoma District Council	mesoendemic	Rural	Dispensary	Public	July	2018	Wet	EDS	-1.9137	33.3527	Yes	90	Good	82	Good	46.125	Poor	100	Good
Mara	Musoma District Council	mesoendemic	Rural	Dispensary	Public	February	2018	Wet	EDS	-1.6851	33.6886	Yes	66	Average	71	Average	58.375	Average	40	Poor
Mara	Musoma District Council	mesoendemic	Rural	Dispensary	Public	July	2018	Dry	EDS	-1.6851	33.6886	Yes	60	Average	71	Average	43.75	Poor	100	Good
Mara	Musoma District Council	mesoendemic	Rural	Health Center	Public	February	2018	Wet	EDS	-1.9509	33.5894	Yes	90	Good	91	Good	23.75	Poor	100	Good
Mara	Musoma District Council	mesoendemic	Rural	Dispensary	Public	July	2018	Dry	EDS	-1.88113	33.695	Yes	70	Average	50	Average	69.4167	Average	90	Good
Mara	Musoma District Council	mesoendemic	Rural	Dispensary	Public	July	2018	Dry	EDS	-1.51648	33.7853	Yes	79	Good	50	Average	77.6667	Good	0	Poor
Mara	Musoma District Council	mesoendemic	Rural	Dispensary	Public	February	2018	Wet	EDS	-1.86728	33.4174	Yes	81	Good	82	Good	56.6667	Average	100	Good
Mara	Musoma District Council	mesoendemic	Rural	Dispensary	Public	February	2018	Wet	EDS	-1.81976	33.5889	Yes	92	Good	92	Good	95.4167	Good	95	Good
Mara	Musoma District Council	mesoendemic	Rural	Dispensary	Public	July	2018	Dry	EDS	-1.75256	33.7346	Yes	87	Good	65	Average	81.25	Good	100	Good
Mara	Musoma District Council	mesoendemic	Rural	Dispensary	Public	July	2018	Dry	EDS	-1.84595	33.7293	Yes	94	Good	85	Good	45.625	Poor	94	Good
Mara	Musoma District Council	mesoendemic	Rural	Health Center	Public	November	2018	Wet	Paper based	-1.9509	33.5894	Yes	83	Good	88	Good	43.3333	Poor	65	Average
Mara	Musoma Municipal Council	mesoendemic	Urban	Health Center	Private	July	2018	Dry	EDS	-1.5356	33.7939	Yes	48	Poor	62	Average	10.8333	Poor	60	Average
Mara	Musoma Municipal Council	mesoendemic	Urban	Health Center	Public	February	2018	Wet	EDS	-1.53059	33.8322	Yes	80	Good	62	Average	75.2083	Good	100	Good
Mara	Musoma Municipal Council	mesoendemic	Urban	Health Center	FBO/NGO	February	2018	Wet	EDS	-1.50846	33.8057	Yes	91	Good	97	Good	90.625	Good	100	Good
Mara	Musoma Municipal Council	mesoendemic	Urban	Dispensary	Public	July	2018	Dry	EDS	-1.49835	33.77	Yes	60	Average	91	Good	37.5833	Poor	100	Good
Mara	Musoma Municipal Council	mesoendemic	Urban	Dispensary	Public	February	2018	Wet	EDS	-1.5255	33.7993	Yes	51	Average	79	Good	50.8333	Average	20	Poor
Mara	Musoma Municipal Council	mesoendemic	Urban	Dispensary	Public	July	2018	Dry	EDS	-1.49313	33.7741	Yes	72	Average	76	Good	60	Average	75	Good
Mara	Musoma Municipal Council	mesoendemic	Urban	Dispensary	Private	July	2018	Dry	EDS	-1.4983	33.8125	Yes	55.7	Average	76	Good	41.6667	Poor	100	Good
Mara	Musoma Municipal Council	mesoendemic	Urban	Dispensary	Private	July	2018	Dry	EDS	-1.5043	33.7971	Yes	69	Average	71	Average	56.6667	Average	80	Good
Mara	Musoma Municipal Council	mesoendemic	Urban	Dispensary	Public	July	2018	Dry	EDS	-1.51367	33.7957	Yes	68	Average	91	Good	51.25	Average	70	Average
Mara	Musoma Municipal Council	mesoendemic	Urban	Dispensary	Public	July	2018	Dry	EDS	-1.49421	33.8072	Yes	72	Average	93	Good	43.5417	Poor	85	Good
Mara	Musoma Municipal Council	mesoendemic	Urban	Dispensary	Public	July	2018	Dry	EDS	-1.53142	33.8184	Yes	85	Good	100	Good	89.7917	Good	100	Good
Mara	Musoma Municipal Council	mesoendemic	Urban	Health Center	Public	November	2018	Wet	Paper based	-1.50459	33.8055	Yes	92	Good	78	Good	22.0833	Poor	100	Good
Mara	Rorya District Council	mesoendemic	Rural	Dispensary	Public	February	2018	Wet	EDS	-1.0823	34.0756	Yes	82	Good	68	Average	80.8333	Good	90	Good
Mara	Rorya District Council	mesoendemic	Rural	Dispensary	Public	February	2018	Wet	EDS	-1.39548	33.8844	Yes	90	Good	82	Good	90.375	Good	95	Good
Mara	Rorya District Council	mesoendemic	Rural	Dispensary	Public	February	2018	Wet	EDS	-1.19868	34.2605	Yes	73	Average	84	Good	30.5	Poor	65	Average
Mara	Rorya District Council	mesoendemic	Rural	Health Center	Private	July	2018	Dry	EDS	-1.30831	33.964	Yes	84.7	Good	63	Average	87.7083	Good	95	Good
Mara	Rorya District Council	mesoendemic	Rural	Dispensary	Public	July	2018	Dry	EDS	-1.41729	34.0104	Yes	80	Good	91	Good	73.8333	Average	70	Average
Mara	Rorya District Council	mesoendemic	Rural	Dispensary	Public	February	2018	Wet	EDS	-1.38529	34.096	Yes	68	Average	62	Average	12.125	Poor	80	Good
Mara	Rorya District Council	mesoendemic	Rural	Dispensary	Public	July	2018	Dry	EDS	-1.19741	34.3452	Yes	74	Average	73	Average	67.4583	Average	80	Good
Mara	Rorya District Council	mesoendemic	Rural	Dispensary	Public	July	2018	Dry	EDS	-1.17056	34.2983	Yes	88	Good	65	Average	89.875	Good	0	Poor
Mara	Rorya District Council	mesoendemic	Rural	Dispensary	Public	July	2018	Dry	EDS	-1.42431	33.8152	Yes	61	Average	38	Poor	30.9167	Poor	100	Good
Mara	Rorya District Council	mesoendemic	Rural	Dispensary	Public	February	2018	Wet	EDS	-1.46476	33.8634	Yes	64	Average	85	Good	43.9167	Poor	95	Good
Mara	Rorya District Council	mesoendemic	Rural	Hospital	FBO/NGO	February	2018	Wet	EDS	-1.36197	34.1542	Yes	82	Good	97	Good	55	Average	80	Good
Mara	Rorya District Council	mesoendemic	Rural	Dispensary	Public	February	2018	Wet	EDS	-1.41729	34.0104	Yes	82	Good	100	Good	20	Poor	0	Poor
Mara	Rorya District Council	mesoendemic	Rural	Dispensary	Public	July	2018	Dry	EDS	-1.31089	34.0437	Yes	77	Good	62	Average	58.3333	Average	75	Good
Mara	Rorya District Council	mesoendemic	Rural	Health Center	FBO/NGO	February	2018	Wet	EDS	-1.10779	34.0388	Yes	75	Good	97	Good	30.8333	Poor	80	Good
Mara	Rorya District Council	mesoendemic	Rural	Dispensary	Private	February	2018	Wet	EDS	-1.16478	34.0401	Yes	76	Good	88	Good	70.4167	Average	100	Good
Mara	Rorya District Council	mesoendemic	Rural	Dispensary	Private	July	2018	Dry	EDS	-1.16478	34.0401	Yes	77	Good	65	Average	57.125	Average	0	Poor
Mara	Rorya District Council	mesoendemic	Rural	Dispensary	Public	July	2018	Dry	EDS	-1.21892	33.9879	Yes	77	Good	85	Good	69.1667	Average	80	Good
Mara	Rorya District Council	mesoendemic	Rural	Dispensary	Public	July	2018	Dry	EDS	-1.2451	33.9125	Yes	74	Average	65	Average	69.3333	Average	83	Good
Mara	Rorya District Council	mesoendemic	Rural	Dispensary	Public	March	2018	Wet	EDS	-1.13498	34.1237	Yes	74	Average	71	Average	66.0833	Average	78	Good
Mara	Rorya District Council	mesoendemic	Rural	Dispensary	Public	February	2018	Wet	EDS	-1.38736	34.1841	Yes	76	Good	74	Average	75.125	Good	50	Average
Mara	Rorya District Council	mesoendemic	Rural	Dispensary	Public	July	2018	Dry	EDS	-1.38736	34.1841	Yes	67	Average	61	Average	56.625	Average	100	Good
Mara	Rorya District Council	mesoendemic	Rural	Dispensary	Public	February	2018	Wet	EDS	-1.41243	34.1502	Yes	84.6	Good	74	Average	83.1833	Good	95	Good
Mara	Rorya District Council	mesoendemic	Rural	Dispensary	Public	July	2018	Dry	EDS	-1.14258	34.2233	Yes	81	Good	62	Average	52.5417	Average	95	Good
Mara	Rorya District Council	mesoendemic	Rural	Dispensary	Public	July	2018	Dry	EDS	-1.13349	34.1597	Yes	74	Average	68	Average	0	Poor	0	Poor
Mara	Rorya District Council	mesoendemic	Rural	Hospital	FBO/NGO	February	2018	Wet	EDS	-1.15809	34.0331	Yes	87	Good	88	Good	38.3333	Poor	90	Good
Mara	Rorya District Council	mesoendemic	Rural	Dispensary	Public	February	2018	Wet	EDS	-1.20865	34.1002	Yes	70	Average	94	Good	60.8333	Average	100	Good
Mara	Rorya District Council	mesoendemic	Rural	Dispensary	Public	July	2018	Dry	EDS	-1.2093	33.9438	Yes	93	Good	100	Good	96.2083	Good	100	Good
Mara	Rorya District Council	mesoendemic	Rural	Dispensary	Public	February	2018	Wet	EDS	-1.15855	34.1924	Yes	88	Good	94	Good	91.6667	Good	90	Good
Mara	Rorya District Council	mesoendemic	Rural	Dispensary	Private	February	2018	Wet	EDS	-1.45228	34.1219	Yes	81	Good	74	Average	54.0833	Average	92	Good
Mara	Rorya District Council	mesoendemic	Rural	Dispensary	Private	February	2018	Wet	EDS	-1.12298	33.9838	Yes	92	Good	94	Good	46.4583	Poor	85	Good
Mara	Rorya District Council	mesoendemic	Rural	Dispensary	Public	July	2018	Dry	EDS	-1.35438	33.8263	Yes	83	Good	85	Good	80.4167	Good	85	Good
Mara	Serengeti District Council	mesoendemic	Rural	Dispensary	Public	July	2018	Dry	EDS	-1.87436	34.7833	Yes	69	Average	97	Good	59.5833	Average	80	Good
Mara	Serengeti District Council	mesoendemic	Rural	Dispensary	Public	July	2018	Dry	EDS	-2.08246	34.6439	Yes	80	Good	82	Good	71.4583	Average	90	Good
Mara	Serengeti District Council	mesoendemic	Rural	Dispensary	Private	February	2018	Wet	EDS	-2.04836	34.4677	Yes	77	Good	76	Good	67.9167	Average	0	Poor
Mara	Serengeti District Council	mesoendemic	Rural	Dispensary	Private	July	2018	Dry	EDS	-2.04836	34.4677	Yes	93	Good	94	Good	70.2083	Average	90	Good
Mara	Serengeti District Council	mesoendemic	Rural	Dispensary	Public	July	2018	Dry	EDS	-1.83477	34.3111	Yes	79	Good	79	Good	70.25	Average	100	Good
Mara	Serengeti District Council	mesoendemic	Rural	Dispensary	Private	July	2018	Dry	EDS	-1.84178	34.6728	Yes	71	Average	74	Average	71	Average	75	Good
Mara	Serengeti District Council	mesoendemic	Rural	Dispensary	FBO/NGO	July	2018	Dry	EDS	-2.00779	34.3431	Yes	59	Average	59	Average	32.375	Poor	75	Good
Mara	Serengeti District Council	mesoendemic	Rural	Dispensary	Public	July	2018	Dry	EDS	-1.78203	34.6159	Yes	55	Average	68	Average	26.4583	Poor	90	Good
Mara	Serengeti District Council	mesoendemic	Rural	Dispensary	Private	July	2018	Dry	EDS	-1.83825	34.673	Yes	91	Good	88	Good	80.3333	Good	95	Good
Mara	Serengeti District Council	mesoendemic	Rural	Health Center	Public	July	2018	Dry	EDS	-1.68837	34.5616	Yes	83	Good	91	Good	81.5	Good	80	Good
Mara	Serengeti District Council	mesoendemic	Rural	Dispensary	Public	February	2018	Wet	EDS	-1.96151	34.3765	Yes	89	Good	76	Good	81.0417	Good	90	Good
Mara	Serengeti District Council	mesoendemic	Rural	Dispensary	Public	July	2018	Dry	EDS	-1.96151	34.3765	Yes	72	Average	78	Good	60.0417	Average	85	Good
Mara	Serengeti District Council	mesoendemic	Rural	Dispensary	Public	July	2018	Dry	EDS	-1.72537	34.4951	Yes	67	Average	44	Poor	68.7917	Average	35	Poor
Mara	Serengeti District Council	mesoendemic	Rural	Dispensary	Public	July	2018	Dry	EDS	-1.8092	34.3697	Yes	82	Good	71	Average	78.125	Good	100	Good
Mara	Serengeti District Council	mesoendemic	Rural	Dispensary	Public	July	2018	Dry	EDS	-1.83853	34.6599	Yes	71	Average	71	Average	56.9583	Average	80	Good
Mara	Serengeti District Council	mesoendemic	Rural	Dispensary	Public	July	2018	Dry	EDS	-1.63143	34.3505	Yes	88	Good	95.5	Good	63.5	Average	85	Good
Mara	Serengeti District Council	mesoendemic	Rural	Dispensary	Public	February	2018	Wet	EDS	-1.74092	34.364	Yes	77	Good	68	Average	45	Poor	100	Good
Mara	Serengeti District Council	mesoendemic	Rural	Dispensary	Public	July	2018	Dry	EDS	-1.74657	34.7083	Yes	77	Good	94	Good	69.8333	Average	65	Average
Mara	Serengeti District Council	mesoendemic	Rural	Dispensary	Public	July	2018	Dry	EDS	-1.63011	34.653	Yes	90	Good	94	Good	67.25	Average	0	Poor
Mara	Serengeti District Council	mesoendemic	Rural	Dispensary	Public	July	2018	Dry	EDS	-1.92148	34.4535	Yes	86	Good	76	Good	47.2917	Poor	100	Good
Mara	Serengeti District Council	mesoendemic	Rural	Dispensary	Public	August	2018	Wet	EDS	-1.81136	34.4264	Yes	73	Average	46	Poor	57.9167	Average	80	Good
Mara	Serengeti District Council	mesoendemic	Rural	Dispensary	Public	July	2018	Dry	EDS	-1.79032	34.7531	Yes	86	Good	62	Average	87.5	Good	90	Good
Mara	Serengeti District Council	mesoendemic	Rural	Dispensary	Public	July	2018	Dry	EDS	-1.98085	34.3417	Yes	86.7	Good	82.7	Good	97.9167	Good	100	Good
Mara	Serengeti District Council	mesoendemic	Rural	Dispensary	Public	July	2018	Dry	EDS	-1.67309	34.4499	Yes	68	Average	85	Good	25.8333	Poor	60	Average
Mara	Serengeti District Council	mesoendemic	Rural	Dispensary	Public	July	2018	Dry	EDS	-1.89324	34.3179	Yes	69	Average	71	Average	15.4167	Poor	80	Good
Mara	Serengeti District Council	mesoendemic	Rural	Dispensary	Public	July	2018	Dry	EDS	-1.91087	34.5888	Yes	72	Average	76	Good	64.375	Average	90	Good
Mara	Serengeti District Council	mesoendemic	Rural	Dispensary	Public	July	2018	Dry	EDS	-1.95081	34.6608	Yes	84	Good	94	Good	73.7917	Average	90	Good
Mara	Serengeti District Council	mesoendemic	Rural	Dispensary	Public	February	2018	Wet	EDS	-1.75245	34.2731	Yes	85	Good	74	Average	77.5	Good	85	Good
Mara	Serengeti District Council	mesoendemic	Rural	Dispensary	Public	February	2018	Wet	EDS	-1.92697	34.3465	Yes	73	Average	64	Average	37.0833	Poor	80	Good
Mara	Serengeti District Council	mesoendemic	Rural	Dispensary	Public	July	2018	Dry	EDS	-1.92697	34.3465	Yes	95	Good	76	Good	98.2083	Good	90	Good
Mara	Serengeti District Council	mesoendemic	Rural	Health Center	Public	July	2018	Dry	EDS	-2.14969	34.6991	Yes	79	Good	74	Average	20.8333	Poor	100	Good
Mara	Serengeti District Council	mesoendemic	Rural	Dispensary	Public	July	2018	Dry	EDS	-1.88446	34.7317	Yes	62	Average	93	Good	46.25	Poor	0	Poor
Mara	Serengeti District Council	mesoendemic	Rural	Dispensary	Public	July	2018	Dry	EDS	-1.7508	34.6203	Yes	54.3	Average	91	Good	38.9583	Poor	80	Good
Mara	Serengeti District Council	mesoendemic	Rural	Dispensary	Public	July	2018	Dry	EDS	-1.91532	34.3839	Yes	65	Average	65	Average	55.9167	Average	90	Good
Mara	Tarime District Council	mesoendemic	Rural	Dispensary	Public	June	2018	Dry	EDS	-1.29125	34.2965	Yes	74	Average	75	Good	72.75	Average	100	Good
Mara	Tarime District Council	mesoendemic	Rural	Dispensary	Public	June	2018	Dry	EDS	-1.40164	34.6617	Yes	77	Good	82	Good	63.75	Average	85	Good
Mara	Tarime District Council	mesoendemic	Rural	Dispensary	Public	June	2018	Dry	EDS	-1.43573	34.611	Yes	71	Average	74	Average	46.25	Poor	90	Good
Mara	Tarime District Council	mesoendemic	Rural	Dispensary	Public	January	2018	Wet	EDS	-1.52891	34.6503	Yes	79	Good	85	Good	37.25	Poor	75	Good
Mara	Tarime District Council	mesoendemic	Rural	Dispensary	Public	June	2018	Dry	EDS	-1.22789	34.3689	Yes	56	Average	79	Good	49.625	Poor	85	Good
Mara	Tarime District Council	mesoendemic	Rural	Dispensary	Public	June	2018	Dry	EDS	-1.29669	34.5403	Yes	76	Good	91	Good	72.6667	Average	80	Good
Mara	Tarime District Council	mesoendemic	Rural	Dispensary	Public	June	2018	Dry	EDS	-1.2257	34.4132	Yes	85	Good	94.7	Good	95	Good	95	Good
Mara	Tarime District Council	mesoendemic	Rural	Health Center	FBO/NGO	January	2018	Wet	EDS	-1.44744	34.6987	Yes	90	Good	91	Good	92.9167	Good	90	Good
Mara	Tarime District Council	mesoendemic	Rural	Dispensary	Public	June	2018	Dry	EDS	-1.38468	34.2853	Yes	69	Average	71	Average	70.2083	Average	70	Average
Mara	Tarime District Council	mesoendemic	Rural	Dispensary	Public	June	2018	Dry	EDS	-1.43989	34.3471	Yes	81	Good	91	Good	75.7917	Good	80	Good
Mara	Tarime District Council	mesoendemic	Rural	Dispensary	Public	June	2018	Dry	EDS	-1.27543	34.5151	Yes	62	Average	74	Average	48.5	Poor	100	Good
Mara	Tarime District Council	mesoendemic	Rural	Dispensary	Public	June	2018	Dry	EDS	-1.48633	34.5524	Yes	95	Good	88	Good	95.1667	Good	100	Good
Mara	Tarime District Council	mesoendemic	Rural	Dispensary	Public	June	2018	Dry	EDS	-1.39433	34.5774	Yes	77	Good	76	Good	65	Average	70	Average
Mara	Tarime District Council	mesoendemic	Rural	Health Center	Public	January	2018	Wet	EDS	-1.47	34.5235	Yes	74	Average	68	Average	74.0833	Average	90	Good
Mara	Tarime District Council	mesoendemic	Rural	Dispensary	Public	June	2018	Dry	EDS	-1.3559	34.6408	Yes	80	Good	94	Good	74.9167	Average	70	Average
Mara	Tarime District Council	mesoendemic	Rural	Health Center	FBO/NGO	June	2018	Dry	EDS	-1.39041	34.5401	Yes	76.6	Good	85.2	Good	71.0833	Average	67	Average
Mara	Tarime District Council	mesoendemic	Rural	Health Center	Public	January	2018	Wet	EDS	-1.42075	34.4409	Yes	80	Good	84.4	Good	75.4167	Good	74	Average
Mara	Tarime District Council	mesoendemic	Rural	Dispensary	Private	June	2018	Dry	EDS	-1.26452	34.4781	Yes	92	Good	88	Good	94.4583	Good	100	Good
Mara	Tarime District Council	mesoendemic	Rural	Dispensary	FBO/NGO	June	2018	Dry	EDS	-1.37613	34.4802	Yes	77	Good	71	Average	73.375	Average	80	Good
Mara	Tarime District Council	mesoendemic	Rural	Health Center	Public	January	2018	Wet	EDS	-1.25216	34.4751	Yes	65.3	Average	50.6	Average	59.8767	Average	55.1	Average
Mara	Tarime District Council	mesoendemic	Rural	Dispensary	Public	June	2018	Dry	EDS	-1.4473	34.2276	Yes	71	Average	77	Good	34.375	Poor	83	Good
Mara	Tarime District Council	mesoendemic	Rural	Health Center	Private	June	2018	Dry	EDS	-1.25573	34.464	Yes	72	Average	88	Good	61.4583	Average	85	Good
Mara	Tarime Town Council	mesoendemic	Urban	Dispensary	Private	June	2018	Dry	EDS	-1.35619	34.3444	Yes	90	Good	65	Average	97.25	Good	100	Good
Mara	Tarime Town Council	mesoendemic	Urban	Dispensary	Public	January	2018	Wet	EDS	-1.38419	34.4057	Yes	57	Average	88	Good	47.625	Poor	40	Poor
Mara	Tarime Town Council	mesoendemic	Urban	Dispensary	Private	June	2018	Dry	EDS	-1.37495	34.4181	Yes	82	Good	100	Good	60.625	Average	94	Good
Mara	Tarime Town Council	mesoendemic	Urban	Dispensary	Public	June	2018	Dry	EDS	-1.30953	34.4071	Yes	92	Good	76	Good	94.5	Good	100	Good
Mara	Tarime Town Council	mesoendemic	Urban	Dispensary	Private	June	2018	Dry	EDS	-1.34052	34.38	Yes	61	Average	74	Average	48.2083	Poor	90	Good
Mara	Tarime Town Council	mesoendemic	Urban	Dispensary	Private	June	2018	Dry	EDS	-1.34202	34.3718	Yes	76	Good	89	Good	17.9167	Poor	95	Good
Mara	Tarime Town Council	mesoendemic	Urban	Dispensary	FBO/NGO	June	2018	Dry	EDS	-1.3435	34.3807	Yes	73	Average	79	Good	60.625	Average	85	Good
Mara	Tarime Town Council	mesoendemic	Urban	Dispensary	Private	June	2018	Dry	EDS	-1.34269	34.3777	Yes	79.6667	Good	65	Average	66.9167	Average	100	Good
Mara	Tarime Town Council	mesoendemic	Urban	Hospital	Public	January	2018	Wet	EDS	-1.34656	34.3691	Yes	74.225	Average	78.4	Good	82.5	Good	66	Average
Mbeya	Busokelo District Council	Hypoendemic	Rural	Dispensary	Public	October	2018	Dry	Paper based	-9.26181	33.8252	No	62.1042	Average	48	Poor	37.9167	Poor	92	Good
Mbeya	Busokelo District Council	Hypoendemic	Rural	Hospital	FBO/NGO	October	2018	Dry	Paper based	-9.30162	33.8472	No	90.5167	Good	93.4	Good	92.9167	Good	80	Good
Mbeya	Busokelo District Council	Hypoendemic	Rural	Dispensary	Public	October	2018	Dry	Paper based	-9.3952	33.8175	No	89.2167	Good	79.2	Good	90.4167	Good	96	Good
Mbeya	Busokelo District Council	Hypoendemic	Rural	Dispensary	Private	October	2018	Dry	Paper based	-9.39949	33.8681	No	96.6667	Good	100	Good	94.1667	Good	100	Good
Mbeya	Busokelo District Council	Hypoendemic	Rural	Dispensary	Public	October	2018	Dry	Paper based	-9.30096	33.8374	No	73.7708	Average	78	Good	87.0833	Good	60	Average
Mbeya	Busokelo District Council	Hypoendemic	Rural	Dispensary	Public	October	2018	Dry	Paper based	-9.35625	33.7932	No	90.1875	Good	86	Good	85.5	Good	100	Good
Mbeya	Busokelo District Council	Hypoendemic	Rural	Dispensary	FBO/NGO	October	2018	Dry	Paper based	-9.26279	33.7503	No	61.75	Average	60	Average	45	Poor	75	Good
Mbeya	Busokelo District Council	Hypoendemic	Rural	Dispensary	Private	October	2018	Dry	Paper based	-9.42363	33.8448	No	40.875	Poor	72	Average	26.25	Poor	0	Poor
Mbeya	Chunya District Council	Hypoendemic	Rural	Dispensary	Public	July	2018	Dry	Paper based	-8.42712	33.4465	No	92.6292	Good	87.6	Good	82.9167	Good	100	Good
Mbeya	Mbeya District Council	Hypoendemic	Rural	Dispensary	Public	July	2018	Dry	Paper based	-8.96063	33.2424	No	94.8125	Good	100	Good	94.25	Good	85	Good
Mbeya	Mbeya District Council	Hypoendemic	Rural	Hospital	FBO/NGO	July	2018	Dry	Paper based	-8.93108	33.3107	No	89.0125	Good	86.8	Good	82.25	Good	92	Good
Morogoro	Gairo District Council	Hypoendemic	Rural	Dispensary	Public	December	2018	Wet	EDS	-6.10047	36.9689	Yes	83	Good	88	Good	77.4167	Good	80	Good
Morogoro	Gairo District Council	Hypoendemic	Rural	Dispensary	Public	August	2018	Dry	EDS	-6.53762	36.8356	Yes	76	Good	74	Average	68.5417	Average	95	Good
Morogoro	Gairo District Council	Hypoendemic	Rural	Dispensary	Public	October	2018	Dry	EDS	-6.02973	37.3642	Yes	82	Good	91	Good	76.25	Good	100	Good
Morogoro	Gairo District Council	Hypoendemic	Rural	Dispensary	FBO/NGO	December	2018	Wet	EDS	-6.16288	36.8711	Yes	84	Good	76	Good	89.5	Good	100	Good
Morogoro	Gairo District Council	Hypoendemic	Rural	Dispensary	Public	December	2018	Wet	EDS	-6.10047	36.9288	Yes	92	Good	100	Good	44.5417	Poor	95	Good
Morogoro	Gairo District Council	Hypoendemic	Rural	Dispensary	Public	August	2018	Dry	EDS	-6.07329	37.0489	Yes	91	Good	94	Good	90.2083	Good	90	Good
Morogoro	Gairo District Council	Hypoendemic	Rural	Dispensary	Public	November	2017	Wet	Paper based	-6.39533	36.8847	Yes	95	Good	79	Good	98.5417	Good	100	Good
Morogoro	Gairo District Council	Hypoendemic	Rural	Dispensary	Public	November	2017	Wet	Paper based	-6.53762	36.8356	Yes	90	Good	100	Good	92.9583	Good	100	Good
Morogoro	Gairo District Council	Hypoendemic	Rural	Dispensary	Public	November	2017	Wet	Paper based	-6.02973	37.3642	Yes	77	Good	87	Good	74.0833	Average	55	Average
Morogoro	Gairo District Council	Hypoendemic	Rural	Dispensary	Public	November	2017	Wet	Paper based	-6.45857	36.945	Yes	84	Good	88	Good	77.9583	Good	80	Good
Morogoro	Ifakara Town Council	Hypoendemic	Urban	Dispensary	Public	December	2018	Wet	EDS	-8.0841	36.6897	Yes	79	Good	71	Average	74.5	Average	80	Good
Morogoro	Ifakara Town Council	Hypoendemic	Urban	Health Center	Public	December	2018	Wet	EDS	-8.089	36.683	Yes	79	Good	85	Good	84.3333	Good	100	Good
Morogoro	Ifakara Town Council	Hypoendemic	Urban	Dispensary	Private	December	2018	Wet	EDS	-8.13438	36.6891	Yes	65	Average	82	Good	52.75	Average	95	Good
Morogoro	Ifakara Town Council	Hypoendemic	Urban	Dispensary	Private	December	2018	Wet	EDS	-7.83333	36.9267	Yes	82	Good	94	Good	76.3333	Good	95	Good
Morogoro	Ifakara Town Council	Hypoendemic	Urban	Dispensary	Public	December	2018	Wet	EDS	-8.108	36.657	Yes	76	Good	79	Good	73.4167	Average	90	Good
Morogoro	Ifakara Town Council	Hypoendemic	Urban	Dispensary	Private	December	2018	Wet	EDS	-8.14167	36.6842	Yes	82	Good	91	Good	77.2917	Good	90	Good
Morogoro	Ifakara Town Council	Hypoendemic	Urban	Hospital	FBO/NGO	December	2018	Wet	EDS	-8.15167	36.6833	Yes	84	Good	88	Good	79.1667	Good	80	Good
Morogoro	Kilombero District Council	Hypoendemic	Rural	Dispensary	Public	December	2018	Wet	EDS	-7.95833	36.85	Yes	85	Good	94	Good	84.9167	Good	95	Good
Morogoro	Kilombero District Council	Hypoendemic	Rural	Dispensary	Public	December	2018	Wet	EDS	-7.70225	36.9591	Yes	83	Good	82	Good	81.875	Good	95	Good
Morogoro	Kilombero District Council	Hypoendemic	Rural	Dispensary	Public	August	2018	Dry	EDS	-8.17857	36.261	Yes	81	Good	79	Good	81.0417	Good	75	Good
Morogoro	Kilombero District Council	Hypoendemic	Rural	Health Center	Public	August	2018	Dry	EDS	-8.79667	35.805	Yes	77	Good	87	Good	74.5	Average	50	Average
Morogoro	Kilombero District Council	Hypoendemic	Rural	Health Center	Public	August	2018	Dry	EDS	-8.31667	36.1067	Yes	81	Good	76	Good	79.3333	Good	100	Good
Morogoro	Kilombero District Council	Hypoendemic	Rural	Dispensary	Public	August	2018	Dry	EDS	-8.15456	36.3891	Yes	82	Good	74	Average	79.0833	Good	80	Good
Morogoro	Kilombero District Council	Hypoendemic	Rural	Dispensary	Public	December	2018	Wet	EDS	-8.09369	36.6809	Yes	85	Good	91	Good	80.375	Good	85	Good
Morogoro	Kilombero District Council	Hypoendemic	Rural	Dispensary	Public	August	2018	Dry	EDS	-7.81588	36.9022	Yes	85	Good	97	Good	79.875	Good	90	Good
Morogoro	Kilombero District Council	Hypoendemic	Rural	Dispensary	Public	December	2018	Wet	EDS	-7.81588	36.9022	Yes	73	Average	91	Good	64.9167	Average	85	Good
Morogoro	Kilombero District Council	Hypoendemic	Rural	Health Center	FBO/NGO	August	2018	Dry	EDS	-8.17262	36.2509	Yes	83	Good	85	Good	80.75	Good	95	Good
Morogoro	Malinyi District Council	Hypoendemic	Rural	Dispensary	FBO/NGO	August	2018	Dry	EDS	-8.88045	36.0545	Yes	70	Average	82	Good	64.5	Average	70	Average
Morogoro	Malinyi District Council	Hypoendemic	Rural	Dispensary	Public	July	2018	Dry	EDS	-8.8231	36.1311	Yes	77	Good	94	Good	69.5	Average	90	Good
Morogoro	Malinyi District Council	Hypoendemic	Rural	Dispensary	Public	July	2018	Dry	EDS	-8.66453	36.4155	Yes	78	Good	85	Good	71.375	Average	90	Good
Morogoro	Malinyi District Council	Hypoendemic	Rural	Dispensary	Public	December	2018	Wet	EDS	-8.66453	36.4155	Yes	71	Average	76	Good	62	Average	70	Average
Morogoro	Malinyi District Council	Hypoendemic	Rural	Dispensary	Public	July	2018	Dry	EDS	-8.66453	36.4155	Yes	78	Good	74	Average	76.875	Good	90	Good
Morogoro	Malinyi District Council	Hypoendemic	Rural	Dispensary	Public	December	2018	Wet	EDS	-8.66453	36.4155	Yes	82	Good	89	Good	79.5	Good	75	Good
Morogoro	Malinyi District Council	Hypoendemic	Rural	Dispensary	Public	July	2018	Dry	EDS	-9.17605	36.011	Yes	85	Good	91	Good	80	Good	75	Good
Morogoro	Malinyi District Council	Hypoendemic	Rural	Dispensary	Public	August	2018	Dry	EDS	-8.90514	36.303	Yes	77	Good	97	Good	69.7083	Average	65	Average
Morogoro	Malinyi District Council	Hypoendemic	Rural	Hospital	FBO/NGO	July	2018	Dry	EDS	-8.92424	36.1373	Yes	44	Poor	42	Poor	34.3333	Poor	0	Poor
Morogoro	Malinyi District Council	Hypoendemic	Rural	Dispensary	Private	July	2018	Dry	EDS	-8.05273	36.819	Yes	86	Good	100	Good	83.75	Good	80	Good
Morogoro	Malinyi District Council	Hypoendemic	Rural	Health Center	Public	June	2018	Dry	EDS	-8.78342	36.3667	Yes	90	Good	94.5	Good	57.3333	Average	95	Good
Morogoro	Malinyi District Council	Hypoendemic	Rural	Dispensary	Public	August	2018	Dry	EDS	-8.9295	36.266	Yes	87	Good	97	Good	83.125	Good	85	Good
Morogoro	Malinyi District Council	Hypoendemic	Rural	Dispensary	Public	August	2018	Dry	EDS	-9.01091	36.0388	Yes	74	Average	74	Average	65.75	Average	80	Good
Morogoro	Malinyi District Council	Hypoendemic	Rural	Dispensary	Public	December	2018	Wet	EDS	-9.01091	36.0388	Yes	77	Good	61	Average	79.5	Good	55	Average
Morogoro	Morogoro District Council	Hypoendemic	Rural	Health Center	Public	June	2018	Dry	EDS	-7.38321	37.7965	Yes	75	Good	82	Good	71.7917	Average	50	Average
Morogoro	Morogoro District Council	Hypoendemic	Rural	Dispensary	Public	June	2018	Dry	EDS	-6.75389	37.883	Yes	76	Good	88	Good	73.4583	Average	90	Good
Morogoro	Morogoro District Council	Hypoendemic	Rural	Dispensary	Public	August	2018	Dry	EDS	-7.0264	37.6659	Yes	84	Good	100	Good	75.1667	Good	90	Good
Morogoro	Morogoro District Council	Hypoendemic	Rural	Dispensary	FBO/NGO	August	2018	Dry	EDS	-7.01231	37.8141	Yes	93	Good	97	Good	94.5	Good	70	Average
Morogoro	Morogoro District Council	Hypoendemic	Rural	Dispensary	Public	June	2018	Dry	EDS	-6.90181	37.8805	Yes	72	Average	97	Good	57.4167	Average	65	Average
Morogoro	Morogoro District Council	Hypoendemic	Rural	Dispensary	Public	June	2018	Dry	EDS	-6.86667	37.8833	Yes	77	Good	97	Good	76.3333	Good	100	Good
Morogoro	Morogoro District Council	Hypoendemic	Rural	Dispensary	FBO/NGO	June	2018	Dry	EDS	-6.84695	37.8272	Yes	89	Good	92	Good	93.4167	Good	100	Good
Morogoro	Morogoro District Council	Hypoendemic	Rural	Dispensary	Public	August	2018	Dry	EDS	-6.79925	37.7934	Yes	66	Average	74	Average	46.625	Poor	100	Good
Morogoro	Morogoro District Council	Hypoendemic	Rural	Dispensary	Public	December	2018	Wet	EDS	-7.23648	37.9164	Yes	48	Poor	66	Average	46.3333	Poor	25	Poor
Morogoro	Morogoro District Council	Hypoendemic	Rural	Dispensary	Public	November	2017	Wet	Paper based	-7.49684	37.6062	Yes	81	Good	92	Good	77.5417	Good	70	Average
Morogoro	Morogoro District Council	Hypoendemic	Rural	Dispensary	Public	November	2017	Wet	Paper based	-6.82125	38.0648	Yes	84	Good	87	Good	84.375	Good	55	Average
Morogoro	Morogoro District Council	Hypoendemic	Rural	Dispensary	Public	November	2017	Wet	Paper based	-7.25065	37.9051	Yes	59	Average	71	Average	44.875	Poor	100	Good
Morogoro	Morogoro District Council	Hypoendemic	Rural	Dispensary	Public	November	2017	Wet	Paper based	-7.41667	37.65	Yes	90	Good	97	Good	91.4583	Good	75	Good
Morogoro	Morogoro District Council	Hypoendemic	Rural	Dispensary	Public	November	2017	Wet	Paper based	-7.1	37.68	Yes	78	Good	91	Good	79.75	Good	65	Average
Morogoro	Morogoro District Council	Hypoendemic	Rural	Dispensary	Public	November	2017	Wet	Paper based	-7.0452	37.9578	Yes	69	Average	84	Good	62.2083	Average	90	Good
Morogoro	Morogoro Municipal Council	Hypoendemic	Urban	Health Center	Private	September	2018	Dry	EDS	-6.82926	37.6649	Yes	68	Average	82	Good	70.0417	Average	90	Good
Morogoro	Morogoro Municipal Council	Hypoendemic	Urban	Dispensary	Public	September	2018	Dry	EDS	-6.82189	37.6908	Yes	86	Good	94	Good	88.8333	Good	90	Good
Morogoro	Morogoro Municipal Council	Hypoendemic	Urban	Dispensary	Public	September	2018	Dry	EDS	-6.81731	37.6439	Yes	80	Good	91	Good	75.3333	Good	90	Good
Morogoro	Morogoro Municipal Council	Hypoendemic	Urban	Hospital	Public	September	2018	Dry	EDS	-6.7954	37.6329	Yes	70	Average	95	Good	69.0833	Average	75	Good
Morogoro	Mvomero District Council	Hypoendemic	Rural	Dispensary	Public	August	2018	Dry	EDS	-7.10418	37.2524	Yes	80	Good	88	Good	73.75	Average	90	Good
Morogoro	Mvomero District Council	Hypoendemic	Rural	Health Center	FBO/NGO	August	2018	Dry	EDS	-7.03805	37.5713	Yes	78	Good	85	Good	72.125	Average	85	Good
Morogoro	Mvomero District Council	Hypoendemic	Rural	Dispensary	Public	June	2018	Dry	EDS	-6.90477	37.5688	Yes	85	Good	85	Good	82.25	Good	95	Good
Morogoro	Mvomero District Council	Hypoendemic	Rural	Health Center	FBO/NGO	August	2018	Dry	EDS	-6.36968	37.446	Yes	95	Good	85	Good	93.75	Good	100	Good
Morogoro	Mvomero District Council	Hypoendemic	Rural	Dispensary	FBO/NGO	August	2018	Dry	EDS	-6.96459	37.5456	Yes	77	Good	74	Average	74.9167	Average	75	Good
Morogoro	Mvomero District Council	Hypoendemic	Rural	Health Center	Public	August	2018	Dry	EDS	-6.30381	37.4435	Yes	82	Good	100	Good	73.0833	Average	85	Good
Morogoro	Mvomero District Council	Hypoendemic	Rural	Dispensary	FBO/NGO	August	2018	Dry	EDS	-6.90064	37.4868	Yes	84	Good	88	Good	84.1667	Good	75	Good
Morogoro	Mvomero District Council	Hypoendemic	Rural	Dispensary	Public	August	2018	Dry	EDS	-6.14407	37.5917	Yes	82	Good	91	Good	71.1667	Average	100	Good
Morogoro	Mvomero District Council	Hypoendemic	Rural	Dispensary	Public	December	2018	Wet	EDS	-6.4358	37.5342	Yes	89	Good	59	Average	92.0417	Good	100	Good
Morogoro	Mvomero District Council	Hypoendemic	Rural	Dispensary	Public	August	2018	Dry	EDS	-6.36717	37.4422	Yes	93.8	Good	97.6	Good	92.1083	Good	98	Good
Morogoro	Ulanga District Council	Hypoendemic	Rural	Dispensary	Public	August	2018	Dry	EDS	-8.60187	36.7341	Yes	75	Good	65	Average	67	Average	85	Good
Morogoro	Ulanga District Council	Hypoendemic	Rural	Dispensary	Public	August	2018	Dry	EDS	-8.92957	36.7545	Yes	32.9583	Poor	66	Average	8.33333	Poor	0	Poor
Morogoro	Ulanga District Council	Hypoendemic	Rural	Dispensary	Public	August	2018	Dry	EDS	-8.9681	36.7604	Yes	36.2083	Poor	74	Average	8.33333	Poor	0	Poor
Morogoro	Ulanga District Council	Hypoendemic	Rural	Dispensary	Public	August	2018	Dry	EDS	-8.52971	36.5119	Yes	35.4583	Poor	74	Average	8.33333	Poor	0	Poor
Morogoro	Ulanga District Council	Hypoendemic	Rural	Dispensary	Public	August	2018	Dry	EDS	-8.73116	36.7135	Yes	40.625	Poor	58	Average	40	Poor	40	Poor
Morogoro	Ulanga District Council	Hypoendemic	Rural	Dispensary	Public	August	2018	Dry	EDS	-8.21281	36.6947	Yes	63	Average	90	Good	75	Good	50	Average
Morogoro	Ulanga District Council	Hypoendemic	Rural	Dispensary	FBO/NGO	June	2018	Dry	EDS	-8.67446	36.7098	Yes	65	Average	90	Good	77.5	Good	50	Average
Morogoro	Ulanga District Council	Hypoendemic	Rural	Health Center	Public	August	2018	Dry	EDS	-8.39296	36.6748	Yes	52.3333	Average	76	Good	60.8333	Average	30	Poor
Morogoro	Ulanga District Council	Hypoendemic	Rural	Dispensary	Public	June	2018	Dry	EDS	-8.99362	36.8637	Yes	33.2333	Poor	59.6	Average	8.33333	Poor	0	Poor
Morogoro	Ulanga District Council	Hypoendemic	Rural	Dispensary	Public	August	2018	Dry	EDS	-8.99362	36.8637	Yes	66.625	Average	94	Good	75	Good	60	Average
Morogoro	Ulanga District Council	Hypoendemic	Rural	Health Center	Public	August	2018	Dry	EDS	-8.91866	36.8225	Yes	48.0833	Poor	84	Good	40.8333	Poor	40	Poor
Mtwara	Masasi District Council	mesoendemic	Rural	Dispensary	Public	August	2018	Dry	EDS	-10.8944	38.9893	Yes	91	Good	94	Good	66.25	Average	95	Good
Mtwara	Masasi District Council	mesoendemic	Rural	Health Center	Public	December	2018	Wet	EDS	-10.5905	38.6162	Yes	79	Good	71	Average	0	Poor	90	Good
Mtwara	Masasi District Council	mesoendemic	Rural	Dispensary	Public	August	2018	Dry	EDS	-10.8516	39.1257	Yes	87	Good	85	Good	56.6667	Average	81	Good
Mtwara	Masasi District Council	mesoendemic	Rural	Dispensary	Public	September	2018	Dry	EDS	-11.0481	39.3416	Yes	85	Good	88	Good	39.5833	Poor	90	Good
Mtwara	Masasi District Council	mesoendemic	Rural	Dispensary	Public	December	2018	Wet	EDS	-11.0481	39.3416	Yes	76	Good	87	Good	32.2917	Poor	95	Good
Mtwara	Masasi District Council	mesoendemic	Rural	Dispensary	Public	August	2018	Dry	EDS	-10.9104	39.045	Yes	75	Good	88	Good	64.625	Average	100	Good
Mtwara	Masasi District Council	mesoendemic	Rural	Dispensary	Public	December	2018	Wet	EDS	-10.5197	38.6766	Yes	68	Average	84	Good	34.0833	Poor	80	Good
Mtwara	Masasi District Council	mesoendemic	Rural	Dispensary	Public	December	2018	Wet	EDS	-10.8939	39.1636	Yes	72	Average	76	Good	50.5417	Average	70	Average
Mtwara	Masasi District Council	mesoendemic	Rural	Dispensary	Public	December	2018	Wet	EDS	-11.0755	39.2572	Yes	62	Average	85	Good	54	Average	75	Good
Mtwara	Masasi District Council	mesoendemic	Rural	Dispensary	Public	August	2018	Dry	EDS	-10.8748	38.9475	Yes	72	Average	88	Good	59.8333	Average	90	Good
Mtwara	Masasi District Council	mesoendemic	Rural	Dispensary	Public	December	2018	Wet	EDS	-10.4971	39.0269	Yes	82	Good	91	Good	75.2083	Good	60	Average
Mtwara	Masasi District Council	mesoendemic	Rural	Dispensary	Public	December	2018	Wet	EDS	-10.6306	38.6968	Yes	83	Good	94	Good	86.1667	Good	80	Good
Mtwara	Masasi District Council	mesoendemic	Rural	Dispensary	Public	July	2018	Dry	EDS	-10.5917	38.8583	Yes	64	Average	79	Good	61.25	Average	80	Good
Mtwara	Masasi District Council	mesoendemic	Rural	Dispensary	FBO/NGO	August	2018	Dry	EDS	-10.5272	38.9696	Yes	74	Average	78	Good	77.0417	Good	83	Good
Mtwara	Masasi Town Council	mesoendemic	Urban	Dispensary	Public	November	2018	Wet	EDS	-10.7488	38.8919	Yes	81	Good	88	Good	73.3333	Average	80	Good
Mtwara	Masasi Town Council	mesoendemic	Urban	Dispensary	Private	October	2018	Dry	EDS	-10.7387	38.8067	Yes	88	Good	94	Good	0	Poor	100	Good
Mtwara	Masasi Town Council	mesoendemic	Urban	Dispensary	Public	October	2018	Dry	EDS	-10.6822	38.8845	Yes	89	Good	88	Good	91.4167	Good	100	Good
Mtwara	Masasi Town Council	mesoendemic	Urban	Dispensary	Private	October	2018	Dry	EDS	-10.7353	38.8056	Yes	94	Good	88	Good	97.9167	Good	100	Good
Mtwara	Masasi Town Council	mesoendemic	Urban	Health Center	Private	November	2018	Wet	EDS	-10.7378	38.8092	Yes	76	Good	66	Average	77.4167	Good	90	Good
Mtwara	Masasi Town Council	mesoendemic	Urban	Dispensary	Private	October	2018	Dry	EDS	-10.7252	38.8106	Yes	80	Good	91	Good	56	Average	85	Good
Mtwara	Masasi Town Council	mesoendemic	Urban	Dispensary	Public	November	2018	Wet	EDS	-10.7285	38.8042	Yes	75	Good	87	Good	32.7083	Poor	85	Good
Mtwara	Masasi Town Council	mesoendemic	Urban	Dispensary	Public	October	2018	Dry	EDS	-10.8015	38.6826	Yes	69	Average	43	Poor	19.7083	Poor	0	Poor
Mtwara	Masasi Town Council	mesoendemic	Urban	Dispensary	Public	November	2018	Wet	EDS	-10.8015	38.6826	Yes	69	Average	88	Good	0	Poor	0	Poor
Mtwara	Masasi Town Council	mesoendemic	Urban	Hospital	Public	October	2018	Dry	EDS	-10.7388	38.7478	Yes	75	Good	88	Good	62.75	Average	75	Good
Mtwara	Masasi Town Council	mesoendemic	Urban	Hospital	Public	November	2018	Wet	EDS	-10.7388	38.7478	Yes	80	Good	88	Good	75.625	Good	80	Good
Mtwara	Masasi Town Council	mesoendemic	Urban	Dispensary	Public	November	2018	Wet	EDS	-10.7208	38.8174	Yes	65	Average	91	Good	41.25	Poor	70	Average
Mtwara	Masasi Town Council	mesoendemic	Urban	Dispensary	FBO/NGO	October	2018	Dry	EDS	-10.7136	38.8308	Yes	71	Average	82	Good	46.1667	Poor	60	Average
Mtwara	Masasi Town Council	mesoendemic	Urban	Dispensary	Public	October	2018	Dry	EDS	-10.8008	38.9059	Yes	73	Average	85	Good	30.2083	Poor	0	Poor
Mtwara	Masasi Town Council	mesoendemic	Urban	Dispensary	Private	November	2018	Wet	EDS	-10.7268	38.8172	Yes	81	Good	81	Good	19.125	Poor	100	Good
Mtwara	Masasi Town Council	mesoendemic	Urban	Dispensary	Public	October	2018	Dry	EDS	-10.7429	38.821	Yes	94	Good	82	Good	96.875	Good	85	Good
Mtwara	Masasi Town Council	mesoendemic	Urban	Dispensary	Private	October	2018	Dry	EDS	-10.6943	38.8477	Yes	79	Good	82	Good	41.6667	Poor	100	Good
Mtwara	Masasi Town Council	mesoendemic	Urban	Dispensary	Public	October	2018	Dry	EDS	-10.7201	38.8195	Yes	52	Average	53	Average	0	Poor	75	Good
Mtwara	Mtwara District Council	mesoendemic	Rural	Dispensary	Public	August	2018	Dry	EDS	-10.4118	39.9766	Yes	76	Good	75	Good	0	Poor	65	Average
Mtwara	Mtwara District Council	mesoendemic	Rural	Dispensary	Public	October	2018	Dry	EDS	-10.4118	39.9766	Yes	68	Average	82	Good	51.2083	Average	90	Good
Mtwara	Mtwara District Council	mesoendemic	Rural	Dispensary	Public	October	2018	Dry	EDS	-10.3032	39.8727	Yes	92	Good	89	Good	95.0833	Good	85	Good
Mtwara	Mtwara District Council	mesoendemic	Rural	Dispensary	Public	October	2018	Dry	EDS	-10.3982	40.3016	Yes	46	Poor	44	Poor	5.20833	Poor	60	Average
Mtwara	Mtwara District Council	mesoendemic	Rural	Health Center	Public	August	2018	Dry	EDS	-10.5379	40.2791	Yes	91	Good	88	Good	91.6667	Good	95	Good
Mtwara	Mtwara District Council	mesoendemic	Rural	Dispensary	Public	August	2018	Dry	EDS	-10.4541	39.8841	Yes	90	Good	82	Good	63.3333	Average	95	Good
Mtwara	Mtwara District Council	mesoendemic	Rural	Dispensary	Public	August	2018	Dry	EDS	-10.4521	40.1183	Yes	79	Good	74	Average	14.2917	Poor	95	Good
Mtwara	Mtwara District Council	mesoendemic	Rural	Dispensary	Public	October	2018	Dry	EDS	-10.1351	39.9825	Yes	66	Average	82	Good	44.9583	Poor	80	Good
Mtwara	Mtwara District Council	mesoendemic	Rural	Dispensary	Public	August	2018	Dry	EDS	-10.4223	40.1858	Yes	62	Average	79	Good	28.75	Poor	67	Average
Mtwara	Mtwara District Council	mesoendemic	Rural	Dispensary	Public	October	2018	Dry	EDS	-10.3446	40.0861	Yes	85	Good	100	Good	76.7917	Good	100	Good
Mtwara	Mtwara District Council	mesoendemic	Rural	Dispensary	Public	August	2018	Dry	EDS	-10.4901	39.8405	Yes	75	Good	94	Good	68.875	Average	75	Good
Mtwara	Mtwara District Council	mesoendemic	Rural	Dispensary	Public	August	2018	Dry	EDS	-10.3485	40.017	Yes	81	Good	89	Good	74.1958	Average	92.9	Good
Mtwara	Mtwara District Council	mesoendemic	Rural	Dispensary	Public	October	2018	Dry	EDS	-10.2466	39.9382	Yes	64	Average	56	Average	67.7917	Average	80	Good
Mtwara	Mtwara District Council	mesoendemic	Rural	Dispensary	Public	October	2018	Dry	EDS	-10.2713	40.0696	Yes	65	Average	82	Good	64.5	Average	65	Average
Mtwara	Mtwara District Council	mesoendemic	Rural	Dispensary	Public	August	2018	Dry	EDS	-10.3557	40.4245	Yes	47.3	Poor	67	Average	20.75	Poor	50	Average
Mtwara	Mtwara District Council	mesoendemic	Rural	Dispensary	Public	August	2018	Dry	EDS	-10.4568	39.9478	Yes	75	Good	88	Good	63.125	Average	65	Average
Mtwara	Mtwara District Council	mesoendemic	Rural	Dispensary	Public	October	2018	Dry	EDS	-10.2062	40.0135	Yes	89	Good	97	Good	62.5	Average	75	Good
Mtwara	Mtwara District Council	mesoendemic	Rural	Dispensary	Public	August	2018	Dry	EDS	-10.267	40.0774	Yes	86	Good	82	Good	90.4583	Good	80	Good
Mtwara	Mtwara District Council	mesoendemic	Rural	Dispensary	Public	October	2018	Dry	EDS	-10.4611	40.3218	Yes	64	Average	76	Good	37.9167	Poor	80	Good
Mtwara	Mtwara District Council	mesoendemic	Rural	Dispensary	Public	October	2018	Dry	EDS	-10.3428	40.2393	Yes	70	Average	91	Good	32.2917	Poor	65	Average
Mtwara	Mtwara Municipal Council	mesoendemic	Urban	Dispensary	Public	October	2018	Dry	EDS	-10.2854	40.1967	Yes	88	Good	91	Good	91.5833	Good	90	Good
Mtwara	Mtwara Municipal Council	mesoendemic	Urban	Dispensary	Private	November	2018	Wet	EDS	-10.2824	40.1903	Yes	90	Good	85	Good	63.9167	Average	90	Good
Mtwara	Mtwara Municipal Council	mesoendemic	Urban	Dispensary	Public	November	2018	Wet	EDS	-10.2697	40.1642	Yes	81	Good	94	Good	57.4167	Average	70	Average
Mtwara	Mtwara Municipal Council	mesoendemic	Urban	Dispensary	Private	October	2018	Dry	EDS	-10.2759	40.1658	Yes	94	Good	88	Good	98.125	Good	100	Good
Mtwara	Mtwara Municipal Council	mesoendemic	Urban	Dispensary	Public	November	2018	Wet	EDS	-10.2824	40.1729	Yes	90	Good	88	Good	19.3333	Poor	100	Good
Mtwara	Mtwara Municipal Council	mesoendemic	Urban	Hospital	Public	November	2018	Wet	EDS	-10.2824	40.1729	Yes	76	Good	82	Good	70.375	Average	100	Good
Mtwara	Mtwara Municipal Council	mesoendemic	Urban	Health Center	Public	October	2018	Dry	EDS	-10.2854	40.1967	Yes	71	Average	85	Good	72.2917	Average	90	Good
Mtwara	Mtwara Municipal Council	mesoendemic	Urban	Dispensary	Public	October	2018	Dry	EDS	-10.306	40.1902	Yes	76	Good	87	Good	75.125	Good	80	Good
Mtwara	Mtwara Municipal Council	mesoendemic	Urban	Health Center	Public	November	2018	Wet	EDS	-10.281	40.1186	Yes	58	Average	60	Average	53.2958	Average	61.7	Average
Mtwara	Mtwara Municipal Council	mesoendemic	Urban	Dispensary	Public	November	2018	Wet	EDS	-10.3339	40.2174	Yes	79	Good	85	Good	84.7083	Good	95	Good
Mtwara	Mtwara Municipal Council	mesoendemic	Urban	Dispensary	Public	November	2018	Wet	EDS	-10.3642	40.161	Yes	78	Good	91	Good	35.0417	Poor	70	Average
Mtwara	Mtwara Municipal Council	mesoendemic	Urban	Dispensary	Private	October	2018	Dry	EDS	-10.2831	40.1861	Yes	66	Average	88	Good	60.2083	Average	65	Average
Mtwara	Mtwara Municipal Council	mesoendemic	Urban	Dispensary	Public	October	2018	Dry	EDS	-10.3265	40.0813	Yes	77	Good	97	Good	74.0833	Average	75	Good
Mtwara	Mtwara Municipal Council	mesoendemic	Urban	Health Center	Private	November	2018	Wet	EDS	-10.2833	40.1834	Yes	78	Good	82	Good	73.2917	Average	70	Average
Mtwara	Mtwara Municipal Council	mesoendemic	Urban	Dispensary	FBO/NGO	October	2018	Dry	EDS	-10.2565	40.1814	Yes	84	Good	82	Good	80.4167	Good	80	Good
Mtwara	Mtwara Municipal Council	mesoendemic	Urban	Dispensary	Private	October	2018	Dry	EDS	-10.2923	40.1771	Yes	73	Average	91	Good	62	Average	90	Good
Mtwara	Mtwara Municipal Council	mesoendemic	Urban	Dispensary	FBO/NGO	November	2018	Wet	EDS	-10.2754	40.1826	Yes	88	Good	82	Good	95.4583	Good	100	Good
Mtwara	Mtwara Municipal Council	mesoendemic	Urban	Dispensary	Public	November	2018	Wet	EDS	-10.3072	40.1614	Yes	67	Average	82	Good	61.75	Average	50	Average
Mtwara	Mtwara Municipal Council	mesoendemic	Urban	Dispensary	Public	November	2018	Wet	EDS	-10.2684	40.1898	Yes	92	Good	97	Good	89.5833	Good	100	Good
Mtwara	Nanyamba Town Council	mesoendemic	Urban	Dispensary	Public	August	2018	Dry	EDS	-10.6801	39.7883	Yes	82	Good	82	Good	85.4583	Good	75	Good
Mtwara	Nanyamba Town Council	mesoendemic	Urban	Dispensary	Public	September	2018	Dry	EDS	-10.6673	39.9505	Yes	66	Average	80.5	Good	51.7458	Average	78.8	Good
Mtwara	Nanyamba Town Council	mesoendemic	Urban	Dispensary	Public	December	2018	Wet	EDS	-10.6673	39.9505	Yes	80	Good	88	Good	77.4167	Good	80	Good
Mtwara	Nanyamba Town Council	mesoendemic	Urban	Dispensary	Public	December	2018	Wet	EDS	-10.5902	39.9519	Yes	82	Good	82	Good	14.0417	Poor	95	Good
Mtwara	Nanyamba Town Council	mesoendemic	Urban	Dispensary	Public	September	2018	Dry	EDS	-10.7058	39.8743	Yes	83	Good	88	Good	75.5417	Good	100	Good
Mtwara	Nanyamba Town Council	mesoendemic	Rural	Dispensary	Public	November	2017	Wet	Paper based	-10.7507	39.8465	Yes	81.5	Good	97.5	Good	79.3333	Good	85	Good
Mtwara	Nanyumbu District Council	mesoendemic	Rural	Dispensary	Public	August	2018	Dry	EDS	-11.0308	38.4109	Yes	76	Good	94	Good	49.7917	Poor	80	Good
Mtwara	Nanyumbu District Council	mesoendemic	Rural	Dispensary	Private	November	2017	Wet	Paper based	-10.9337	38.3894	Yes	76	Good	88	Good	65.7083	Average	80	Good
Mtwara	Nanyumbu District Council	mesoendemic	Rural	Hospital	Public	November	2017	Wet	Paper based	-10.9407	38.3797	Yes	85	Good	94	Good	87.25	Good	85	Good
Mtwara	Nanyumbu District Council	mesoendemic	Rural	Health Center	Public	November	2017	Wet	Paper based	-10.9258	38.1674	Yes	80	Good	97	Good	74.7083	Average	80	Good
Mtwara	Nanyumbu District Council	mesoendemic	Rural	Dispensary	Public	November	2017	Wet	Paper based	-10.8485	38.6293	Yes	64	Average	97	Good	56.7083	Average	60	Average
Mtwara	Nanyumbu District Council	mesoendemic	Rural	Dispensary	Public	November	2017	Wet	Paper based	-10.7821	38.2573	Yes	82	Good	100	Good	83.0417	Good	80	Good
Mtwara	Nanyumbu District Council	mesoendemic	Rural	Dispensary	Public	November	2017	Wet	Paper based	-10.9042	38.5192	Yes	87	Good	75	Good	47.0833	Poor	90	Good
Mtwara	Nanyumbu District Council	mesoendemic	Rural	Health Center	Public	November	2017	Wet	Paper based	-10.8431	39.6227	Yes	82	Good	79	Good	23.3333	Poor	80	Good
Mtwara	Newala District Council	mesoendemic	Rural	Dispensary	Public	September	2018	Wet	EDS	-10.7976	39.2206	Yes	95	Good	88	Good	95.8333	Good	95	Good
Mtwara	Newala District Council	mesoendemic	Rural	Dispensary	Public	August	2018	Dry	EDS	-10.5627	39.3572	Yes	65	Average	62	Average	31.6667	Poor	65	Average
Mtwara	Newala District Council	mesoendemic	Rural	Dispensary	Public	August	2018	Dry	EDS	-10.5984	39.251	Yes	69	Average	68	Average	33.625	Poor	0	Poor
Mtwara	Newala District Council	mesoendemic	Rural	Dispensary	Public	July	2018	Dry	EDS	-10.494	39.325	Yes	69	Average	85	Good	70.4167	Average	90	Good
Mtwara	Newala District Council	mesoendemic	Rural	Dispensary	Public	August	2018	Dry	EDS	-10.494	39.325	Yes	92	Good	88	Good	92.2917	Good	95	Good
Mtwara	Newala District Council	mesoendemic	Rural	Dispensary	Public	August	2018	Dry	EDS	-10.4408	39.2769	Yes	89	Good	76	Good	63.75	Average	85	Good
Mtwara	Newala District Council	mesoendemic	Rural	Health Center	Public	November	2018	Wet	EDS	-10.9535	39.3375	Yes	81	Good	91	Good	27.9167	Poor	75	Good
Mtwara	Newala District Council	mesoendemic	Rural	Dispensary	Public	August	2018	Dry	EDS	-10.4239	39.2213	Yes	74	Average	74	Average	18.75	Poor	90	Good
Mtwara	Newala District Council	mesoendemic	Rural	Dispensary	Public	August	2018	Dry	EDS	-10.6845	39.2066	Yes	76	Good	94	Good	69.0833	Average	65	Average
Mtwara	Newala District Council	mesoendemic	Rural	Dispensary	Public	August	2018	Dry	EDS	-10.5696	39.1361	Yes	75.1	Good	100	Good	77.1125	Good	74.7	Average
Mtwara	Newala District Council	mesoendemic	Rural	Dispensary	Public	October	2018	Dry	EDS	-10.6792	39.4068	Yes	88	Good	97	Good	82.5	Good	80	Good
Mtwara	Newala District Council	mesoendemic	Rural	Dispensary	Public	August	2018	Dry	EDS	-10.6468	39.2615	Yes	83	Good	82	Good	84.2083	Good	90	Good
Mtwara	Newala District Council	mesoendemic	Rural	Dispensary	Public	November	2018	Wet	EDS	-10.7672	39.3425	Yes	90	Good	62	Average	47.0833	Poor	95	Good
Mtwara	Newala District Council	mesoendemic	Rural	Dispensary	Public	August	2018	Dry	EDS	-10.5699	39.2879	Yes	90	Good	94	Good	90	Good	85	Good
Mtwara	Newala District Council	mesoendemic	Rural	Dispensary	Public	August	2018	Dry	EDS	-10.5742	39.0432	Yes	61.6	Average	97	Good	45.8333	Poor	67	Average
Mtwara	Newala Town Council	mesoendemic	Urban	Dispensary	Public	September	2018	Dry	EDS	-11.0194	39.399	Yes	81	Good	100	Good	78.6667	Good	80	Good
Mtwara	Newala Town Council	mesoendemic	Urban	Dispensary	Public	November	2018	Wet	EDS	-11.0194	39.399	Yes	63	Average	91	Good	18.125	Poor	80	Good
Mtwara	Newala Town Council	mesoendemic	Urban	Dispensary	Public	September	2018	Dry	EDS	-10.8101	39.3058	Yes	77	Good	79	Good	81.9583	Good	75	Good
Mtwara	Newala Town Council	mesoendemic	Urban	Dispensary	Public	October	2018	Dry	EDS	-10.8101	39.3058	Yes	67	Average	76	Good	66.6667	Average	56	Average
Mtwara	Newala Town Council	mesoendemic	Urban	Dispensary	Public	November	2018	Wet	EDS	-11.0147	39.3749	Yes	78	Good	88	Good	68.9583	Average	70	Average
Mtwara	Newala Town Council	mesoendemic	Urban	Dispensary	Public	July	2018	Dry	EDS	-10.9578	39.2697	Yes	86	Good	100	Good	90.1667	Good	95	Good
Mtwara	Newala Town Council	mesoendemic	Urban	Dispensary	Public	October	2018	Dry	EDS	-10.9578	39.2697	Yes	63.6	Average	64.6	Average	60.925	Average	77	Good
Mtwara	Newala Town Council	mesoendemic	Urban	Dispensary	Public	August	2018	Dry	EDS	-10.5672	39.2769	Yes	88	Good	91	Good	42.875	Poor	90	Good
Mtwara	Newala Town Council	mesoendemic	Urban	Dispensary	Public	August	2018	Dry	EDS	-10.9535	39.3375	Yes	68	Average	92	Good	46.75	Poor	75	Good
Mtwara	Newala Town Council	mesoendemic	Urban	Dispensary	Public	November	2018	Wet	EDS	-10.9535	39.3375	Yes	88	Good	79	Good	66.6667	Average	95	Good
Mtwara	Newala Town Council	mesoendemic	Urban	Dispensary	Public	August	2018	Dry	EDS	-10.8167	39.1924	Yes	73	Average	82	Good	50.2083	Average	90	Good
Mtwara	Newala Town Council	mesoendemic	Urban	Dispensary	Public	August	2018	Dry	EDS	-10.9835	39.3829	Yes	80	Good	82	Good	37.875	Poor	89	Good
Mtwara	Newala Town Council	mesoendemic	Urban	Dispensary	Public	August	2018	Dry	EDS	-10.9963	39.4295	Yes	88	Good	94	Good	20.2083	Poor	100	Good
Mtwara	Newala Town Council	mesoendemic	Urban	Dispensary	Public	October	2018	Dry	EDS	-10.8738	39.2368	Yes	57	Average	68	Average	53.5	Average	80	Good
Mtwara	Newala Town Council	mesoendemic	Urban	Dispensary	Public	August	2018	Dry	EDS	-10.8929	39.3337	Yes	77	Good	66	Average	20	Poor	90	Good
Mtwara	Newala Town Council	mesoendemic	Urban	Hospital	Public	July	2018	Dry	EDS	-10.9539	39.2757	Yes	82	Good	94	Good	39.1667	Poor	90	Good
Mtwara	Newala Town Council	mesoendemic	Urban	Health Center	Private	September	2018	Dry	EDS	-10.9402	39.2669	Yes	90	Good	82	Good	64.1667	Average	83	Good
Mtwara	Newala Town Council	mesoendemic	Urban	Health Center	Private	October	2018	Dry	EDS	-10.9402	39.2669	Yes	78	Good	71	Average	21.4583	Poor	80	Good
Mtwara	Newala Town Council	mesoendemic	Urban	Dispensary	Public	October	2018	Dry	EDS	-10.9252	39.401	Yes	58	Average	53	Average	0	Poor	90	Good
Mtwara	Tandahimba District Council	mesoendemic	Rural	Dispensary	Public	July	2018	Dry	EDS	-10.6247	39.4496	Yes	78	Good	82	Good	76.4167	Good	90	Good
Mtwara	Tandahimba District Council	mesoendemic	Rural	Dispensary	Public	November	2018	Dry	EDS	-10.5016	39.4436	Yes	81	Good	82	Good	41.125	Poor	85	Good
Mtwara	Tandahimba District Council	mesoendemic	Rural	Dispensary	Public	July	2018	Dry	EDS	-10.7929	39.4255	Yes	66	Average	62	Average	53.9583	Average	85	Good
Mtwara	Tandahimba District Council	mesoendemic	Rural	Dispensary	Private	August	2018	Dry	EDS	-10.7532	39.6299	Yes	74	Average	88	Good	66.9583	Average	65	Average
Mtwara	Tandahimba District Council	mesoendemic	Rural	Dispensary	Public	August	2018	Dry	EDS	-10.7573	39.726	Yes	64	Average	88	Good	59.4167	Average	65	Average
Mtwara	Tandahimba District Council	mesoendemic	Rural	Dispensary	Private	August	2018	Dry	EDS	-10.7532	39.6317	Yes	77	Good	85	Good	35.625	Poor	90	Good
Mtwara	Tandahimba District Council	mesoendemic	Rural	Dispensary	Public	October	2018	Dry	EDS	-10.361	39.4201	Yes	82	Good	91	Good	56.75	Average	85	Good
Mtwara	Tandahimba District Council	mesoendemic	Rural	Health Center	Public	July	2018	Dry	EDS	-10.8761	39.4298	Yes	80	Good	65	Average	80.5833	Good	60	Average
Mtwara	Tandahimba District Council	mesoendemic	Rural	Dispensary	Public	August	2018	Dry	EDS	-10.8008	39.8787	Yes	52.3958	Average	86	Good	48.3333	Poor	40	Poor
Mtwara	Tandahimba District Council	mesoendemic	Rural	Dispensary	Public	November	2018	Wet	EDS	-10.8211	39.8009	Yes	73.125	Average	85	Good	42.5	Poor	100	Good
Mtwara	Tandahimba District Council	mesoendemic	Rural	Dispensary	Public	November	2018	Wet	EDS	-10.5459	39.4295	Yes	66.3417	Average	69.2	Average	72.9167	Average	65	Average
Mtwara	Tandahimba District Council	mesoendemic	Rural	Dispensary	Public	November	2018	Wet	EDS	-10.8484	39.7315	Yes	68.6458	Average	86	Good	49.5833	Poor	95	Good
Mtwara	Tandahimba District Council	mesoendemic	Rural	Dispensary	Public	November	2018	Wet	EDS	-10.6722	39.5072	Yes	57.9375	Average	66	Average	55	Average	60	Average
Mtwara	Tandahimba District Council	mesoendemic	Rural	Dispensary	Public	August	2018	Dry	EDS	-10.6722	39.5072	Yes	53.2292	Average	66	Average	53.1667	Average	50	Average
Mtwara	Tandahimba District Council	mesoendemic	Rural	Dispensary	Public	November	2018	Wet	EDS	-10.6722	39.5072	Yes	66.9167	Average	90	Good	55.6667	Average	70	Average
Mtwara	Tandahimba District Council	mesoendemic	Rural	Dispensary	Public	October	2018	Dry	EDS	-10.3977	39.3806	Yes	67.2292	Average	72	Average	52.9167	Average	80	Good
Mwanza	Buchosa District Council	Hypoendemic	Rural	Dispensary	Public	June	2018	Dry	EDS	-2.4114	32.1844	Yes	62	Average	97	Good	58.125	Average	100	Good
Mwanza	Buchosa District Council	Hypoendemic	Rural	Dispensary	Public	June	2018	Dry	EDS	-2.5879	32.3095	Yes	84	Good	71	Average	81.875	Good	75	Good
Mwanza	Buchosa District Council	Hypoendemic	Rural	Dispensary	Public	June	2018	Dry	EDS	-2.4575	32.1912	Yes	89	Good	97	Good	10.2917	Poor	0	Poor
Mwanza	Buchosa District Council	Hypoendemic	Rural	Dispensary	Public	December	2017	Wet	EDS	-2.50805	32.3578	Yes	98	Good	90	Good	100	Good	80	Good
Mwanza	Buchosa District Council	Hypoendemic	Rural	Dispensary	Public	June	2018	Dry	EDS	-2.50805	32.3578	Yes	88	Good	85	Good	96.6667	Good	75	Good
Mwanza	Buchosa District Council	Hypoendemic	Rural	Dispensary	Public	June	2018	Dry	EDS	-2.48777	32.5129	Yes	68	Average	100	Good	61.6667	Average	80	Good
Mwanza	Buchosa District Council	Hypoendemic	Rural	Dispensary	Public	June	2018	Dry	EDS	-2.45283	32.3097	Yes	90	Good	77	Good	94.6667	Good	50	Average
Mwanza	Buchosa District Council	Hypoendemic	Rural	Dispensary	Public	June	2018	Dry	EDS	-2.48201	32.2022	Yes	91	Good	62	Average	92.2917	Good	80	Good
Mwanza	Buchosa District Council	Hypoendemic	Rural	Health Center	Public	September	2017	Wet	EDS	-2.44465	32.4404	Yes	69	Average	97	Good	61.25	Average	80	Good
Mwanza	Buchosa District Council	Hypoendemic	Rural	Dispensary	Public	June	2018	Dry	EDS	-2.5269	32.4769	Yes	75	Good	85	Good	74.375	Average	70	Average
Mwanza	Buchosa District Council	Hypoendemic	Rural	Dispensary	Public	June	2018	Dry	EDS	-2.60186	32.4793	Yes	60	Average	93	Good	56.25	Average	60	Average
Mwanza	Buchosa District Council	Hypoendemic	Rural	Dispensary	Public	June	2018	Dry	EDS	-2.54851	32.4091	Yes	68	Average	82	Good	61.875	Average	65	Average
Mwanza	Ilemela Municipal Council	Hypoendemic	Urban	Dispensary	Private	May	2018	Wet	EDS	-2.5042	32.8989	Yes	73	Average	100	Good	75	Good	90	Good
Mwanza	Ilemela Municipal Council	Hypoendemic	Urban	Health Center	FBO/NGO	June	2018	Dry	EDS	-2.53624	32.962	Yes	93	Good	88	Good	100	Good	85	Good
Mwanza	Ilemela Municipal Council	Hypoendemic	Urban	Dispensary	Public	September	2017	Dry	EDS	-2.46514	32.9964	Yes	85	Good	100	Good	77.2917	Good	90	Good
Mwanza	Ilemela Municipal Council	Hypoendemic	Urban	Dispensary	Public	September	2017	Dry	EDS	-2.43143	33.0199	Yes	70	Average	91	Good	64.125	Average	80	Good
Mwanza	Ilemela Municipal Council	Hypoendemic	Urban	Dispensary	Public	September	2017	Dry	EDS	-2.44001	33.0175	Yes	69	Average	53	Average	49.3333	Poor	0	Poor
Mwanza	Ilemela Municipal Council	Hypoendemic	Urban	Health Center	Public	September	2017	Dry	EDS	-2.39726	32.9665	Yes	71	Average	59	Average	62.6667	Average	80	Good
Mwanza	Ilemela Municipal Council	Hypoendemic	Urban	Dispensary	Public	September	2017	Dry	EDS	-2.501	32.924	Yes	87	Good	85	Good	89.2917	Good	95	Good
Mwanza	Ilemela Municipal Council	Hypoendemic	Urban	Dispensary	Public	September	2017	Dry	EDS	-2.50324	32.8957	Yes	84	Good	88	Good	90.2083	Good	85	Good
Mwanza	Ilemela Municipal Council	Hypoendemic	Urban	Dispensary	Public	February	2018	Wet	EDS	-2.50324	32.8957	Yes	93	Good	89	Good	94.5833	Good	90	Good
Mwanza	Ilemela Municipal Council	Hypoendemic	Urban	Dispensary	FBO/NGO	May	2018	Wet	EDS	-2.50386	32.902	Yes	79	Good	85	Good	57.2917	Average	83	Good
Mwanza	Ilemela Municipal Council	Hypoendemic	Urban	Dispensary	Private	May	2018	Wet	EDS	-2.53262	32.9507	Yes	90	Good	100	Good	94.0417	Good	100	Good
Mwanza	Ilemela Municipal Council	Hypoendemic	Urban	Dispensary	Public	February	2018	Wet	EDS	-2.5384	32.9575	Yes	70	Average	74	Average	64.1667	Average	80	Good
Mwanza	Ilemela Municipal Council	Hypoendemic	Urban	Dispensary	Private	February	2018	Wet	EDS	-2.53096	32.9414	Yes	78	Good	88	Good	63.375	Average	100	Good
Mwanza	Ilemela Municipal Council	Hypoendemic	Urban	Dispensary	Private	May	2018	Wet	EDS	-2.53096	32.9414	Yes	80	Good	97	Good	86.125	Good	90	Good
Mwanza	Ilemela Municipal Council	Hypoendemic	Urban	Dispensary	Public	September	2017	Dry	EDS	-2.4741	32.9097	Yes	50	Average	71	Average	31.0417	Poor	100	Good
Mwanza	Ilemela Municipal Council	Hypoendemic	Urban	Health Center	Public	September	2017	Dry	EDS	-2.38637	33.0446	Yes	74	Average	88	Good	66.5833	Average	85	Good
Mwanza	Ilemela Municipal Council	Hypoendemic	Urban	Dispensary	Private	May	2018	Wet	EDS	-2.49202	32.9055	Yes	95	Good	88	Good	100	Good	90	Good
Mwanza	Ilemela Municipal Council	Hypoendemic	Urban	Dispensary	Private	May	2018	Wet	EDS	-2.50355	32.9013	Yes	68	Average	59	Average	58.75	Average	75	Good
Mwanza	Kwimba District Council	Hypoendemic	Rural	Dispensary	Public	June	2018	Dry	EDS	-2.82698	33.2963	Yes	68	Average	68	Average	65.8333	Average	80	Good
Mwanza	Kwimba District Council	Hypoendemic	Rural	Dispensary	Public	June	2018	Dry	EDS	-2.7657	33.3071	Yes	73	Average	82	Good	67.0833	Average	75	Good
Mwanza	Kwimba District Council	Hypoendemic	Rural	Dispensary	Private	June	2018	Dry	EDS	-3.17688	33.2472	Yes	76	Good	88	Good	68.5417	Average	80	Good
Mwanza	Kwimba District Council	Hypoendemic	Rural	Dispensary	Public	June	2018	Dry	EDS	-3.17292	33.2969	Yes	72	Average	76	Good	65.2083	Average	90	Good
Mwanza	Kwimba District Council	Hypoendemic	Rural	Dispensary	Public	June	2018	Dry	EDS	-3.26035	33.3419	Yes	87	Good	92	Good	87.8333	Good	85	Good
Mwanza	Kwimba District Council	Hypoendemic	Rural	Dispensary	Public	June	2018	Dry	EDS	-2.93665	33.4095	Yes	89	Good	100	Good	91.25	Good	0	Poor
Mwanza	Kwimba District Council	Hypoendemic	Rural	Dispensary	Public	December	2017	Wet	EDS	-3.32763	32.9639	Yes	69	Average	29	Poor	80.5417	Good	80	Good
Mwanza	Kwimba District Council	Hypoendemic	Rural	Dispensary	Public	June	2018	Dry	EDS	-3.03848	33.2609	Yes	83	Good	85	Good	63.5833	Average	75	Good
Mwanza	Kwimba District Council	Hypoendemic	Rural	Dispensary	Public	June	2018	Dry	EDS	-3.35191	33.0989	Yes	76	Good	88	Good	70	Average	100	Good
Mwanza	Kwimba District Council	Hypoendemic	Rural	Dispensary	Public	June	2018	Dry	EDS	-3.21433	33.0136	Yes	60	Average	45	Poor	19.5833	Poor	85	Good
Mwanza	Kwimba District Council	Hypoendemic	Rural	Dispensary	Public	June	2018	Dry	EDS	-3.01736	33.3516	Yes	64	Average	82	Good	40.8333	Poor	75	Good
Mwanza	Kwimba District Council	Hypoendemic	Rural	Dispensary	Public	June	2018	Dry	EDS	-2.80156	33.5889	Yes	92	Good	62	Average	100	Good	90	Good
Mwanza	Kwimba District Council	Hypoendemic	Rural	Dispensary	Public	February	2018	Wet	EDS	-2.97806	33.5204	Yes	79	Good	100	Good	71.5417	Average	90	Good
Mwanza	Kwimba District Council	Hypoendemic	Rural	Health Center	Public	February	2018	Wet	EDS	-2.97731	33.5238	Yes	94	Good	76	Good	94.9167	Good	100	Good
Mwanza	Kwimba District Council	Hypoendemic	Rural	Dispensary	Public	February	2018	Wet	EDS	-2.76567	33.4149	Yes	85	Good	100	Good	90.7083	Good	95	Good
Mwanza	Kwimba District Council	Hypoendemic	Rural	Dispensary	Public	June	2018	Dry	EDS	-3.20078	33.1958	Yes	77	Good	91	Good	81.25	Good	75	Good
Mwanza	Kwimba District Council	Hypoendemic	Rural	Dispensary	Public	June	2018	Dry	EDS	-2.952	33.2641	Yes	93	Good	82	Good	97.0833	Good	90	Good
Mwanza	Kwimba District Council	Hypoendemic	Rural	Dispensary	Public	June	2018	Dry	EDS	-2.72351	33.4189	Yes	72	Average	97	Good	66.25	Average	85	Good
Mwanza	Kwimba District Council	Hypoendemic	Rural	Health Center	Public	February	2018	Wet	EDS	-3.23098	33.1206	Yes	67	Average	34	Poor	63.75	Average	0	Poor
Mwanza	Kwimba District Council	Hypoendemic	Rural	Dispensary	Public	June	2018	Dry	EDS	-2.69097	33.2318	Yes	86	Good	94	Good	87.0833	Good	100	Good
Mwanza	Kwimba District Council	Hypoendemic	Rural	Dispensary	Public	June	2018	Dry	EDS	-2.66591	33.3559	Yes	93	Good	94	Good	98.3333	Good	85	Good
Mwanza	Kwimba District Council	Hypoendemic	Rural	Dispensary	Public	June	2018	Dry	EDS	-3.07171	33.2627	Yes	89	Good	85	Good	87.0833	Good	90	Good
Mwanza	Kwimba District Council	Hypoendemic	Rural	Health Center	Public	February	2018	Wet	EDS	-2.82841	33.4269	Yes	74	Average	76	Good	64.375	Average	70	Average
Mwanza	Kwimba District Council	Hypoendemic	Rural	Dispensary	Public	June	2018	Dry	EDS	-2.72605	33.4541	Yes	80	Good	62	Average	74.4167	Average	100	Good
Mwanza	Kwimba District Council	Hypoendemic	Rural	Dispensary	Public	June	2018	Dry	EDS	-2.75626	33.5245	Yes	69	Average	85	Good	14.7917	Poor	90	Good
Mwanza	Kwimba District Council	Hypoendemic	Rural	Health Center	Public	February	2018	Wet	EDS	-3.083	33.3441	Yes	83	Good	53	Average	70	Average	45	Poor
Mwanza	Kwimba District Council	Hypoendemic	Rural	Dispensary	Public	June	2018	Dry	EDS	-3.10585	33.2689	Yes	76	Good	82	Good	70.75	Average	90	Good
Mwanza	Kwimba District Council	Hypoendemic	Rural	Dispensary	Public	June	2018	Dry	EDS	-3.2481	33.2879	Yes	77	Good	91	Good	39.8333	Poor	75	Good
Mwanza	Kwimba District Council	Hypoendemic	Rural	Hospital	FBO/NGO	June	2018	Dry	EDS	-2.75128	33.2292	Yes	86	Good	100	Good	61.0417	Average	90	Good
Mwanza	Kwimba District Council	Hypoendemic	Rural	Dispensary	Public	June	2018	Dry	EDS	-2.85771	33.3499	Yes	82	Good	56	Average	40	Poor	100	Good
Mwanza	Magu District Council	Hypoendemic	Rural	Dispensary	Public	June	2018	Dry	EDS	-2.67179	33.477	Yes	82	Good	89	Good	84.1667	Good	75	Good
Mwanza	Magu District Council	Hypoendemic	Rural	Dispensary	Public	June	2018	Dry	EDS	-2.48544	33.0519	Yes	71	Average	89	Good	58.5417	Average	90	Good
Mwanza	Magu District Council	Hypoendemic	Rural	Dispensary	Public	June	2018	Dry	EDS	-2.64889	33.5469	Yes	92	Good	94	Good	70.4167	Average	100	Good
Mwanza	Magu District Council	Hypoendemic	Rural	Dispensary	Public	June	2018	Dry	EDS	-2.52324	33.032	Yes	79	Good	63	Average	70.5	Average	95	Good
Mwanza	Magu District Council	Hypoendemic	Rural	Dispensary	Public	February	2018	Wet	EDS	-2.6646	33.6236	Yes	77	Good	76	Good	82.7083	Good	65	Average
Mwanza	Magu District Council	Hypoendemic	Rural	Dispensary	Private	June	2018	Dry	EDS	-2.72781	33.6184	Yes	71	Average	62	Average	69.5833	Average	25	Poor
Mwanza	Magu District Council	Hypoendemic	Rural	Dispensary	Public	February	2018	Wet	EDS	-2.59888	33.0501	Yes	94	Good	100	Good	94.4583	Good	90	Good
Mwanza	Magu District Council	Hypoendemic	Rural	Dispensary	Public	June	2018	Dry	EDS	-2.59888	33.0501	Yes	74	Average	87	Good	58.75	Average	90	Good
Mwanza	Magu District Council	Hypoendemic	Rural	Dispensary	Public	June	2018	Dry	EDS	-2.7932	33.6371	Yes	100	Good	100	Good	0	Poor	0	Poor
Mwanza	Magu District Council	Hypoendemic	Rural	Dispensary	Public	June	2018	Dry	EDS	-2.54702	33.1174	Yes	68	Average	66	Average	58.625	Average	90	Good
Mwanza	Magu District Council	Hypoendemic	Rural	Dispensary	Public	June	2018	Dry	EDS	-2.81383	33.6901	Yes	81	Good	53	Average	77.0833	Good	75	Good
Mwanza	Magu District Council	Hypoendemic	Rural	Health Center	Public	September	2017	Dry	EDS	-2.72905	33.6264	Yes	100	Good	100	Good	0	Poor	0	Poor
Mwanza	Magu District Council	Hypoendemic	Rural	Health Center	Public	February	2018	Wet	EDS	-2.72905	33.6264	Yes	93	Good	71	Average	94.1667	Good	80	Good
Mwanza	Magu District Council	Hypoendemic	Rural	Health Center	Public	September	2017	Dry	EDS	-2.57904	33.3535	Yes	79	Good	82	Good	68.125	Average	100	Good
Mwanza	Magu District Council	Hypoendemic	Rural	Health Center	Public	November	2017	Wet	EDS	-2.57904	33.3535	Yes	92	Good	82	Good	96.25	Good	90	Good
Mwanza	Magu District Council	Hypoendemic	Rural	Health Center	Public	June	2018	Dry	EDS	-2.57904	33.3535	Yes	83	Good	95	Good	17.5	Poor	70	Average
Mwanza	Magu District Council	Hypoendemic	Rural	Dispensary	Public	June	2018	Dry	EDS	-2.56932	33.0294	Yes	80	Good	91	Good	73.9583	Average	85	Good
Mwanza	Magu District Council	Hypoendemic	Rural	Dispensary	Public	September	2017	Dry	EDS	-2.52527	33.2463	Yes	89	Good	85	Good	88.3333	Good	80	Good
Mwanza	Magu District Council	Hypoendemic	Rural	Health Center	Public	February	2018	Wet	EDS	-2.55609	33.0505	Yes	79	Good	68	Average	69.25	Average	75	Good
Mwanza	Magu District Council	Hypoendemic	Rural	Dispensary	Public	September	2017	Dry	EDS	-2.60468	33.2357	Yes	69	Average	82	Good	64.1667	Average	70	Average
Mwanza	Magu District Council	Hypoendemic	Rural	Dispensary	Public	February	2018	Wet	EDS	-2.60468	33.2357	Yes	67	Average	82	Good	54.5833	Average	65	Average
Mwanza	Magu District Council	Hypoendemic	Rural	Dispensary	Public	June	2018	Dry	EDS	-2.46169	33.1349	Yes	79	Good	65	Average	77.0833	Good	65	Average
Mwanza	Magu District Council	Hypoendemic	Rural	Dispensary	Public	June	2018	Dry	EDS	-2.63946	33.5229	Yes	89	Good	80	Good	90.4167	Good	80	Good
Mwanza	Magu District Council	Hypoendemic	Rural	Dispensary	Public	June	2018	Dry	EDS	-2.41223	33.0898	Yes	88	Good	65	Average	96.4167	Good	90	Good
Mwanza	Magu District Council	Hypoendemic	Rural	Hospital	Public	February	2018	Wet	EDS	-2.59371	33.4328	Yes	82	Good	82	Good	84.4583	Good	70	Average
Mwanza	Magu District Council	Hypoendemic	Rural	Dispensary	Public	June	2018	Dry	EDS	-2.78846	33.7671	Yes	87	Good	89	Good	90	Good	90	Good
Mwanza	Magu District Council	Hypoendemic	Rural	Dispensary	Public	June	2018	Dry	EDS	-2.51021	33.1076	Yes	95	Good	100	Good	99.5833	Good	90	Good
Mwanza	Magu District Council	Hypoendemic	Rural	Dispensary	FBO/NGO	June	2018	Dry	EDS	-2.59064	33.4445	Yes	69	Average	47	Poor	73.7917	Average	85	Good
Mwanza	Magu District Council	Hypoendemic	Rural	Dispensary	Public	June	2018	Dry	EDS	-2.61802	33.5437	Yes	85	Good	68	Average	83.8333	Good	100	Good
Mwanza	Magu District Council	Hypoendemic	Rural	Dispensary	Public	June	2018	Dry	EDS	-2.68871	33.6039	Yes	74.3	Average	85	Good	66.6417	Average	85	Good
Mwanza	Magu District Council	Hypoendemic	Rural	Dispensary	Public	June	2018	Dry	EDS	-2.6879	33.6718	Yes	63	Average	76	Good	59.5833	Average	60	Average
Mwanza	Magu District Council	Hypoendemic	Rural	Health Center	Public	September	2017	Dry	EDS	-2.53789	33.1757	Yes	89	Good	85	Good	91.125	Good	95	Good
Mwanza	Magu District Council	Hypoendemic	Rural	Health Center	Public	February	2018	Wet	EDS	-2.53789	33.1757	Yes	80	Good	94	Good	36.75	Poor	50	Average
Mwanza	Magu District Council	Hypoendemic	Rural	Dispensary	Public	June	2018	Dry	EDS	-2.72549	33.7473	Yes	61	Average	76	Good	58.7917	Average	78	Good
Mwanza	Magu District Council	Hypoendemic	Rural	Dispensary	Public	June	2018	Dry	EDS	-2.44957	33.062	Yes	87	Good	88	Good	71.0417	Average	90	Good
Mwanza	Magu District Council	Hypoendemic	Rural	Dispensary	Public	June	2018	Dry	EDS	-2.75755	33.7039	Yes	75	Good	71	Average	74.4583	Average	35	Poor
Mwanza	Magu District Council	Hypoendemic	Rural	Dispensary	Private	June	2018	Dry	EDS	-2.59351	33.4376	Yes	84	Good	92	Good	80.9583	Good	85	Good
Mwanza	Magu District Council	Hypoendemic	Rural	Dispensary	Public	June	2018	Dry	EDS	-2.57588	33.1134	Yes	72	Average	74	Average	58.125	Average	90	Good
Mwanza	Misungwi District Council	Hypoendemic	Rural	Dispensary	Public	June	2018	Dry	EDS	-2.85514	32.8847	Yes	86	Good	94	Good	83.125	Good	95	Good
Mwanza	Misungwi District Council	Hypoendemic	Rural	Dispensary	Public	June	2018	Dry	EDS	-3.03411	32.8801	Yes	84	Good	59	Average	84.8333	Good	75	Good
Mwanza	Misungwi District Council	Hypoendemic	Rural	Dispensary	Public	September	2017	Dry	EDS	-2.70619	32.9103	Yes	77	Good	82	Good	72.5	Average	75	Good
Mwanza	Misungwi District Council	Hypoendemic	Rural	Hospital	FBO/NGO	September	2017	Dry	EDS	-2.71405	32.9214	Yes	78	Good	82	Good	72.0833	Average	75	Good
Mwanza	Misungwi District Council	Hypoendemic	Rural	Dispensary	Public	December	2017	Wet	EDS	-2.63643	33.151	Yes	94	Good	84	Good	97.0833	Good	95	Good
Mwanza	Misungwi District Council	Hypoendemic	Rural	Dispensary	Public	September	2017	Dry	EDS	-2.82012	33.0499	Yes	86	Good	72	Average	81.25	Good	40	Poor
Mwanza	Misungwi District Council	Hypoendemic	Rural	Dispensary	Public	June	2018	Dry	EDS	-2.82012	33.0499	Yes	73	Average	91	Good	67.1667	Average	100	Good
Mwanza	Misungwi District Council	Hypoendemic	Rural	Dispensary	Public	July	2018	Dry	EDS	-2.9855	32.8479	Yes	91	Good	68	Average	97.0833	Good	50	Average
Mwanza	Misungwi District Council	Hypoendemic	Rural	Dispensary	Public	June	2018	Dry	EDS	-2.66868	33.0978	Yes	78	Good	74	Average	77.5	Good	75	Good
Mwanza	Misungwi District Council	Hypoendemic	Rural	Dispensary	Public	June	2018	Dry	EDS	-2.75807	32.9829	Yes	73	Average	94	Good	69.0417	Average	90	Good
Mwanza	Misungwi District Council	Hypoendemic	Rural	Health Center	Public	September	2017	Dry	EDS	-2.69217	33.1643	Yes	86	Good	82	Good	81.875	Good	75	Good
Mwanza	Misungwi District Council	Hypoendemic	Rural	Dispensary	Public	June	2018	Dry	EDS	-3.11933	32.7922	Yes	88	Good	100	Good	81.875	Good	90	Good
Mwanza	Misungwi District Council	Hypoendemic	Rural	Dispensary	Public	June	2018	Dry	EDS	-3.24642	32.8049	Yes	76	Good	74	Average	71.6667	Average	80	Good
Mwanza	Misungwi District Council	Hypoendemic	Rural	Hospital	Public	September	2017	Dry	EDS	-2.84748	33.0953	Yes	70	Average	79	Good	57.7083	Average	90	Good
Mwanza	Misungwi District Council	Hypoendemic	Rural	Dispensary	Public	June	2018	Dry	EDS	-3.17018	32.8487	Yes	74	Average	56	Average	70.2083	Average	95	Good
Mwanza	Misungwi District Council	Hypoendemic	Rural	Dispensary	Public	June	2018	Dry	EDS	-3.16611	33.0191	Yes	91	Good	88	Good	89.75	Good	100	Good
Mwanza	Misungwi District Council	Hypoendemic	Rural	Dispensary	Public	June	2018	Dry	EDS	-2.79591	33.1036	Yes	69	Average	100	Good	61.4583	Average	90	Good
Mwanza	Misungwi District Council	Hypoendemic	Rural	Dispensary	Public	June	2018	Dry	EDS	-2.96202	33.1612	Yes	79	Good	97	Good	79.25	Good	95	Good
Mwanza	Misungwi District Council	Hypoendemic	Rural	Dispensary	Public	June	2018	Dry	EDS	-2.76876	33.0416	Yes	72	Average	75	Good	18.125	Poor	0	Poor
Mwanza	Misungwi District Council	Hypoendemic	Rural	Dispensary	Public	June	2018	Dry	EDS	-3.23485	32.8772	Yes	89	Good	63	Average	66.0417	Average	100	Good
Mwanza	Misungwi District Council	Hypoendemic	Rural	Dispensary	Public	June	2018	Dry	EDS	-2.81167	32.9895	Yes	74	Average	68	Average	72.25	Average	70	Average
Mwanza	Misungwi District Council	Hypoendemic	Rural	Dispensary	Public	June	2018	Dry	EDS	-2.66418	32.9241	Yes	71	Average	65	Average	62.2917	Average	90	Good
Mwanza	Misungwi District Council	Hypoendemic	Rural	Dispensary	Public	June	2018	Dry	EDS	-2.86505	32.9521	Yes	62	Average	82	Good	53.75	Average	60	Average
Mwanza	Nyamagana Municipal Council	Hypoendemic	Urban	Health Center	FBO/NGO	September	2017	Dry	EDS	-2.50528	32.9012	Yes	80	Good	71	Average	81.25	Good	95	Good
Mwanza	Nyamagana Municipal Council	Hypoendemic	Urban	Dispensary	Public	September	2017	Dry	EDS	-2.53533	32.9178	Yes	25	Poor	50	Average	0.458333	Poor	45	Poor
Mwanza	Nyamagana Municipal Council	Hypoendemic	Urban	Dispensary	Public	September	2017	Dry	EDS	-2.62592	32.9464	Yes	84	Good	95	Good	88.9167	Good	80	Good
Mwanza	Nyamagana Municipal Council	Hypoendemic	Urban	Dispensary	Public	June	2018	Dry	EDS	-2.62592	32.9464	Yes	70	Average	94	Good	66.25	Average	85	Good
Mwanza	Nyamagana Municipal Council	Hypoendemic	Urban	Hospital	Private	June	2018	Dry	EDS	-2.52479	32.9181	Yes	80	Good	71	Average	81.875	Good	75	Good
Mwanza	Nyamagana Municipal Council	Hypoendemic	Urban	Health Center	Public	September	2017	Dry	EDS	-2.54391	32.9831	Yes	85	Good	58	Average	85.4167	Good	70	Average
Mwanza	Nyamagana Municipal Council	Hypoendemic	Urban	Health Center	Public	June	2018	Dry	EDS	-2.54391	32.9831	Yes	85	Good	79	Good	84.125	Good	60	Average
Mwanza	Nyamagana Municipal Council	Hypoendemic	Urban	Dispensary	Private	June	2018	Dry	EDS	-2.52014	32.9067	Yes	71	Average	68	Average	49.5833	Poor	90	Good
Mwanza	Nyamagana Municipal Council	Hypoendemic	Urban	Dispensary	Public	September	2017	Dry	EDS	-2.55914	32.9457	Yes	85	Good	85	Good	84.7917	Good	85	Good
Mwanza	Nyamagana Municipal Council	Hypoendemic	Urban	Dispensary	Public	September	2017	Dry	EDS	-2.52256	32.9183	Yes	65	Average	53	Average	58.875	Average	80	Good
Mwanza	Nyamagana Municipal Council	Hypoendemic	Urban	Dispensary	Public	September	2017	Dry	EDS	-2.59685	32.9315	Yes	72	Average	68	Average	63.75	Average	85	Good
Mwanza	Nyamagana Municipal Council	Hypoendemic	Urban	Hospital	Private	June	2018	Dry	EDS	-2.51973	32.9004	Yes	81	Good	74	Average	79.7917	Good	85	Good
Mwanza	Nyamagana Municipal Council	Hypoendemic	Urban	Dispensary	FBO/NGO	June	2018	Dry	EDS	-2.5127	32.902	Yes	67	Average	82	Good	64.5833	Average	65	Average
Mwanza	Nyamagana Municipal Council	Hypoendemic	Urban	Hospital	Public	September	2017	Dry	EDS	-2.56374	32.9133	Yes	83	Good	79	Good	87.375	Good	100	Good
Mwanza	Nyamagana Municipal Council	Hypoendemic	Urban	Hospital	Public	September	2017	Dry	EDS	-2.5119	32.9046	Yes	86	Good	82	Good	21.6667	Poor	90	Good
Mwanza	Nyamagana Municipal Council	Hypoendemic	Urban	Hospital	Public	June	2018	Dry	EDS	-2.5119	32.9046	Yes	87	Good	88	Good	80.5417	Good	100	Good
Mwanza	Sengerema District Council	Hypoendemic	Rural	Dispensary	Public	June	2018	Dry	EDS	-2.70638	32.6491	Yes	67	Average	61	Average	67.6667	Average	80	Good
Mwanza	Sengerema District Council	Hypoendemic	Rural	Dispensary	Public	December	2017	Wet	EDS	-2.90439	32.7097	Yes	50	Average	63.3	Average	42.2917	Poor	50	Average
Mwanza	Sengerema District Council	Hypoendemic	Rural	Dispensary	Public	June	2018	Dry	EDS	-2.90439	32.7097	Yes	88	Good	91	Good	90.8333	Good	80	Good
Mwanza	Sengerema District Council	Hypoendemic	Rural	Dispensary	Public	June	2018	Dry	EDS	-2.77137	32.7843	Yes	94	Good	96	Good	91.875	Good	85	Good
Mwanza	Sengerema District Council	Hypoendemic	Rural	Dispensary	Public	June	2018	Dry	EDS	-2.68936	32.4744	Yes	86	Good	91	Good	81.0417	Good	95	Good
Mwanza	Sengerema District Council	Hypoendemic	Rural	Dispensary	Public	June	2018	Dry	EDS	-2.84144	32.8017	Yes	65	Average	60	Average	28.3333	Poor	70	Average
Mwanza	Sengerema District Council	Hypoendemic	Rural	Dispensary	Public	September	2017	Dry	EDS	-2.72737	32.8679	Yes	75	Good	68	Average	78.625	Good	90	Good
Mwanza	Sengerema District Council	Hypoendemic	Rural	Health Center	Public	February	2018	Wet	EDS	-2.72888	32.851	Yes	72	Average	79	Good	67.7917	Average	70	Average
Mwanza	Sengerema District Council	Hypoendemic	Rural	Dispensary	Public	June	2018	Dry	EDS	-2.71039	32.724	Yes	86	Good	97	Good	20.375	Poor	80	Good
Mwanza	Sengerema District Council	Hypoendemic	Rural	Dispensary	Public	June	2018	Dry	EDS	-2.84144	32.8017	Yes	93	Good	79	Good	73.3333	Average	90	Good
Mwanza	Sengerema District Council	Hypoendemic	Rural	Dispensary	Public	June	2018	Dry	EDS	-2.52658	32.7327	Yes	75	Good	68	Average	67.7083	Average	85	Good
Mwanza	Sengerema District Council	Hypoendemic	Rural	Dispensary	Public	June	2018	Dry	EDS	-2.90439	32.7097	Yes	82	Good	95	Good	82.5	Good	65	Average
Mwanza	Sengerema District Council	Hypoendemic	Rural	Dispensary	Public	June	2018	Dry	EDS	-2.66035	32.5517	Yes	95	Good	100	Good	97.0833	Good	95	Good
Mwanza	Sengerema District Council	Hypoendemic	Rural	Dispensary	Public	June	2018	Dry	EDS	-2.62374	32.7452	Yes	77	Good	74	Average	71.0417	Average	100	Good
Mwanza	Sengerema District Council	Hypoendemic	Rural	Dispensary	Public	June	2018	Dry	EDS	-2.83945	32.751	Yes	86	Good	82	Good	84.8333	Good	80	Good
Mwanza	Sengerema District Council	Hypoendemic	Rural	Health Center	Public	February	2018	Wet	EDS	-2.91612	32.6247	Yes	82	Good	82	Good	86.5833	Good	90	Good
Mwanza	Sengerema District Council	Hypoendemic	Rural	Dispensary	Public	June	2018	Dry	EDS	-2.68085	32.8073	Yes	94	Good	85	Good	100	Good	95	Good
Mwanza	Sengerema District Council	Hypoendemic	Rural	Dispensary	Public	June	2018	Dry	EDS	-2.51264	32.5971	Yes	91	Good	68	Average	92.2917	Good	75	Good
Mwanza	Sengerema District Council	Hypoendemic	Rural	Dispensary	Public	June	2018	Dry	EDS	-2.51822	32.7119	Yes	83	Good	100	Good	91.125	Good	100	Good
Mwanza	Sengerema District Council	Hypoendemic	Rural	Dispensary	Public	June	2018	Dry	EDS	-2.58995	32.7167	Yes	79	Good	82	Good	75.4167	Good	80	Good
Mwanza	Sengerema District Council	Hypoendemic	Rural	Dispensary	Public	June	2018	Dry	EDS	-2.50098	32.806	Yes	90	Good	65	Average	95.8333	Good	95	Good
Mwanza	Sengerema District Council	Hypoendemic	Rural	Dispensary	Private	September	2017	Dry	EDS	-2.51103	32.6873	Yes	67	Average	71	Average	58.9583	Average	65	Average
Mwanza	Sengerema District Council	Hypoendemic	Rural	Health Center	Public	September	2017	Dry	EDS	-2.50944	32.6753	Yes	88	Good	95	Good	49.5833	Poor	80	Good
Mwanza	Sengerema District Council	Hypoendemic	Rural	Health Center	Public	February	2018	Wet	EDS	-2.50944	32.6753	Yes	73	Average	74	Average	72.2917	Average	80	Good
Mwanza	Sengerema District Council	Hypoendemic	Rural	Dispensary	Public	June	2018	Dry	EDS	-2.58995	32.7167	Yes	83	Good	71	Average	83.6667	Good	75	Good
Mwanza	Sengerema District Council	Hypoendemic	Rural	Dispensary	Public	June	2018	Dry	EDS	-2.77431	32.703	Yes	97	Good	87	Good	100	Good	85	Good
Mwanza	Sengerema District Council	Hypoendemic	Rural	Dispensary	Private	June	2018	Dry	EDS	-2.65354	32.6417	Yes	61	Average	100	Good	48.125	Poor	90	Good
Mwanza	Sengerema District Council	Hypoendemic	Rural	Dispensary	Public	June	2018	Dry	EDS	-2.45284	32.3097	Yes	92	Good	82	Good	99.7917	Good	90	Good
Mwanza	Sengerema District Council	Hypoendemic	Rural	Dispensary	Public	February	2018	Wet	EDS	-2.67541	32.6467	Yes	76	Good	38	Poor	70.7917	Average	80	Good
Mwanza	Sengerema District Council	Hypoendemic	Rural	Dispensary	Public	June	2018	Dry	EDS	-2.91519	32.6924	Yes	84	Good	79	Good	85	Good	45	Poor
Mwanza	Sengerema District Council	Hypoendemic	Rural	Dispensary	Public	September	2017	Dry	EDS	-2.58637	32.7858	Yes	67	Average	74	Average	32.2917	Poor	80	Good
Mwanza	Sengerema District Council	Hypoendemic	Rural	Dispensary	Public	June	2018	Dry	EDS	-2.58637	32.7858	Yes	77	Good	71	Average	84.625	Good	70	Average
Mwanza	Sengerema District Council	Hypoendemic	Rural	Dispensary	Public	June	2018	Dry	EDS	-2.41766	32.646	Yes	92	Good	74	Average	69.1667	Average	85	Good
Mwanza	Sengerema District Council	Hypoendemic	Rural	Dispensary	Public	June	2018	Dry	EDS	-2.80348	32.8229	Yes	92	Good	88	Good	92.9167	Good	100	Good
Mwanza	Sengerema District Council	Hypoendemic	Rural	Dispensary	Public	June	2018	Dry	EDS	-2.52381	32.7901	Yes	88	Good	82	Good	81.8333	Good	85	Good
Mwanza	Sengerema District Council	Hypoendemic	Rural	Dispensary	Public	June	2018	Dry	EDS	-2.55656	32.541	Yes	84	Good	71	Average	82.7917	Good	80	Good
Mwanza	Sengerema District Council	Hypoendemic	Rural	Dispensary	Public	June	2018	Dry	EDS	-2.60144	32.6006	Yes	67	Average	74	Average	58.8333	Average	95	Good
Mwanza	Sengerema District Council	Hypoendemic	Rural	Dispensary	Public	June	2018	Dry	EDS	-2.70499	32.7591	Yes	76	Good	89	Good	59.5833	Average	90	Good
Mwanza	Sengerema District Council	Hypoendemic	Rural	Dispensary	Public	June	2018	Dry	EDS	-2.53359	32.6932	Yes	85	Good	87	Good	82.7083	Good	90	Good
Mwanza	Sengerema District Council	Hypoendemic	Rural	Dispensary	Public	June	2018	Dry	EDS	-2.82938	32.6396	Yes	76	Good	88	Good	72.5	Average	90	Good
Mwanza	Sengerema District Council	Hypoendemic	Rural	Dispensary	Public	June	2018	Dry	EDS	-2.82541	32.5958	Yes	71	Average	50	Average	70	Average	90	Good
Mwanza	Sengerema District Council	Hypoendemic	Rural	Hospital	FBO/NGO	February	2018	Wet	EDS	-2.63936	32.6553	Yes	100	Good	0	Poor	0	Poor	0	Poor
Mwanza	Sengerema District Council	Hypoendemic	Rural	Hospital	FBO/NGO	June	2018	Dry	EDS	-2.63936	32.6553	Yes	77	Good	76	Good	73.9583	Average	95	Good
Mwanza	Sengerema District Council	Hypoendemic	Rural	Health Center	Public	September	2017	Dry	EDS	-2.65401	32.6381	Yes	83	Good	94	Good	20.7917	Poor	90	Good
Mwanza	Sengerema District Council	Hypoendemic	Rural	Dispensary	Public	June	2018	Dry	EDS	-2.66072	32.6476	Yes	82	Good	94	Good	17	Poor	60	Average
Mwanza	Sengerema District Council	Hypoendemic	Rural	Dispensary	Public	June	2018	Dry	EDS	-2.71433	32.5527	Yes	66	Average	79	Good	48.75	Poor	100	Good
Mwanza	Sengerema District Council	Hypoendemic	Rural	Dispensary	Public	June	2018	Dry	EDS	-2.7495	32.5838	Yes	62	Average	76	Good	57.0833	Average	85	Good
Mwanza	Sengerema District Council	Hypoendemic	Rural	Dispensary	Public	June	2018	Dry	EDS	-2.98495	32.7117	Yes	68	Average	63	Average	22.5	Poor	90	Good
Mwanza	Ukerewe District Council	Hypoendemic	Rural	Dispensary	Public	September	2017	Dry	EDS	-1.98515	33.0185	Yes	70	Average	100	Good	63.0833	Average	90	Good
Mwanza	Ukerewe District Council	Hypoendemic	Rural	Dispensary	Public	September	2017	Dry	EDS	-1.836	33.0941	Yes	61	Average	55	Average	24.25	Poor	70	Average
Mwanza	Ukerewe District Council	Hypoendemic	Rural	Dispensary	Public	January	2018	Wet	EDS	-1.96565	32.9306	Yes	73	Average	92	Good	77.1667	Good	75	Good
Mwanza	Ukerewe District Council	Hypoendemic	Rural	Dispensary	Public	June	2018	Dry	EDS	-1.97954	33.1028	Yes	97	Good	95	Good	98.3333	Good	80	Good
Mwanza	Ukerewe District Council	Hypoendemic	Rural	Health Center	Public	September	2017	Dry	EDS	-1.87143	33.024	Yes	86	Good	97	Good	89.25	Good	95	Good
Mwanza	Ukerewe District Council	Hypoendemic	Rural	Dispensary	Public	September	2017	Dry	EDS	-2.05011	32.9442	Yes	76	Good	85	Good	75.75	Good	0	Poor
Mwanza	Ukerewe District Council	Hypoendemic	Rural	Health Center	Public	September	2017	Dry	EDS	-2.00909	33.0747	Yes	83	Good	100	Good	77.0833	Good	89	Good
Mwanza	Ukerewe District Council	Hypoendemic	Rural	Dispensary	Public	January	2018	Wet	EDS	-1.94137	32.8472	Yes	96	Good	100	Good	99.5833	Good	75	Good
Mwanza	Ukerewe District Council	Hypoendemic	Rural	Dispensary	Public	June	2018	Dry	EDS	-1.94137	32.8472	Yes	76	Good	97	Good	69.1667	Average	85	Good
Mwanza	Ukerewe District Council	Hypoendemic	Rural	Dispensary	FBO/NGO	June	2018	Dry	EDS	-2.04624	33.0036	Yes	74	Average	76	Good	47.5	Poor	100	Good
Mwanza	Ukerewe District Council	Hypoendemic	Rural	Dispensary	Public	June	2018	Dry	EDS	-2.01093	32.9724	Yes	60	Average	41	Poor	58.375	Average	70	Average
Mwanza	Ukerewe District Council	Hypoendemic	Rural	Health Center	Public	September	2017	Dry	EDS	-1.99349	32.9314	Yes	67	Average	59	Average	65.2083	Average	60	Average
Mwanza	Ukerewe District Council	Hypoendemic	Rural	Health Center	Public	January	2018	Wet	EDS	-1.99349	32.9314	Yes	94	Good	82	Good	98.75	Good	90	Good
Mwanza	Ukerewe District Council	Hypoendemic	Rural	Dispensary	Public	September	2017	Dry	EDS	-1.91365	32.9127	Yes	73	Average	82	Good	68.9583	Average	75	Good
Mwanza	Ukerewe District Council	Hypoendemic	Rural	Dispensary	Public	January	2018	Wet	EDS	-1.91365	32.9127	Yes	84	Good	94	Good	79.4583	Good	85	Good
Mwanza	Ukerewe District Council	Hypoendemic	Rural	Dispensary	Public	June	2018	Dry	EDS	-1.91365	32.9127	Yes	74	Average	54	Average	36.875	Poor	90	Good
Mwanza	Ukerewe District Council	Hypoendemic	Rural	Dispensary	Public	September	2017	Dry	EDS	-2.01878	33.0372	Yes	75	Good	65	Average	68.9583	Average	100	Good
Mwanza	Ukerewe District Council	Hypoendemic	Rural	Dispensary	Public	January	2018	Wet	EDS	-2.01878	33.0372	Yes	90	Good	86	Good	48.75	Poor	95	Good
Mwanza	Ukerewe District Council	Hypoendemic	Rural	Dispensary	Public	September	2017	Dry	EDS	-2.0619	33.0504	Yes	78	Good	100	Good	77.0833	Good	95	Good
Mwanza	Ukerewe District Council	Hypoendemic	Rural	Hospital	Public	September	2017	Dry	EDS	-2.09123	33.0949	Yes	73	Average	100	Good	65.625	Average	85	Good
Mwanza	Ukerewe District Council	Hypoendemic	Rural	Dispensary	Public	June	2018	Dry	EDS	-2.05205	32.8632	Yes	89	Good	97	Good	82.625	Good	89	Good
Njombe	Ludewa District Council	Hypoendemic	Rural	Dispensary	FBO/NGO	July	2018	Dry	Paper based	-10.1143	34.6908	No	30.4583	Poor	43	Poor	8.33333	Poor	0	Poor
Njombe	Makete District Council	Hypoendemic	Rural	Dispensary	Public	July	2018	Dry	Paper based	-9.23885	34.0467	No	75.9792	Good	60	Average	82.9167	Good	87	Good
Njombe	Makete District Council	Hypoendemic	Rural	Dispensary	Public	December	2018	Wet	Paper based	-9.62651	34.2922	No	40.4333	Poor	73.4	Average	8.33333	Poor	0	Poor
Njombe	Makete District Council	Hypoendemic	Rural	Health Center	Public	December	2018	Wet	Paper based	-9.57357	34.3478	No	79.6292	Good	72.6	Average	83.9167	Good	75	Good
Njombe	Makete District Council	Hypoendemic	Rural	Hospital	Public	November	2017	Wet	Paper based	-9.2559	34.0855	No	62.1083	Average	76.6	Good	59.5833	Average	51	Average
Njombe	Makete District Council	Hypoendemic	Rural	Dispensary	Public	December	2018	Wet	Paper based	-9.29124	34.2923	No	74.775	Average	65.6	Average	82.5	Good	66	Average
Njombe	Makete District Council	Hypoendemic	Rural	Dispensary	Public	December	2018	Wet	Paper based	-9.45547	34.39	No	73.6625	Average	59.4	Average	85.625	Good	67	Average
Njombe	Njombe Town Council	Hypoendemic	Urban	Health Center	Private	July	2018	Dry	Paper based	-9.34713	34.7897	No	45.1875	Poor	66	Average	3.5	Poor	58	Average
Pwani	Bagamoyo District Council	Hypoendemic	Rural	Dispensary	Public	August	2018	Dry	Paper based	-6.47965	38.9976	No	72.475	Average	55.4	Average	77.5	Good	100	Good
Pwani	Kibaha District Council	Hypoendemic	Rural	Dispensary	Public	September	2018	Dry	Paper based	-6.7063	38.7103	No	65.8542	Average	51	Average	80.4167	Good	50	Average
Pwani	Kibaha Town Council	Hypoendemic	Urban	Dispensary	Private	September	2018	Dry	Paper based	-6.77821	38.9884	No	97.9167	Good	96	Good	96.6667	Good	100	Good
Pwani	Kibiti District Council	Hypoendemic	Rural	Health Center	Public	September	2018	Dry	Paper based	-7.72743	38.934	No	83.7917	Good	60	Average	90.4167	Good	100	Good
Pwani	Kisarawe District Council	Hypoendemic	Rural	Dispensary	Public	November	2018	Wet	Paper based	-7.15267	38.8259	No	80.5833	Good	60	Average	73.3333	Average	95	Good
Pwani	Kisarawe District Council	Hypoendemic	Rural	Health Center	Public	November	2018	Wet	Paper based	-6.9342	38.722	No	78.2083	Good	77	Good	78.3333	Good	88	Good
Pwani	Kisarawe District Council	Hypoendemic	Rural	Dispensary	Public	November	2018	Wet	Paper based	-6.96553	38.7153	No	61.5104	Average	78.5	Good	34.1667	Poor	41.7	Poor
Pwani	Kisarawe District Council	Hypoendemic	Rural	Dispensary	Public	August	2018	Dry	Paper based	-7.35744	38.6722	No	32.7708	Poor	54	Average	8.33333	Poor	0	Poor
Pwani	Kisarawe District Council	Hypoendemic	Rural	Hospital	Public	August	2018	Dry	Paper based	-6.90541	39.075	No	86.4292	Good	60.8	Average	91.6667	Good	100	Good
Pwani	Mafia District Council	Hypoendemic	Rural	Dispensary	Private	September	2018	Dry	Paper based	-7.91788	39.664	No	79.0208	Good	82	Good	85.8333	Good	67	Average
Pwani	Mkuranga District Council	Hypoendemic	Rural	Dispensary	FBO/NGO	August	2018	Dry	Paper based	-7.26593	39.1445	No	85.3542	Good	96	Good	74.1667	Average	75	Good
Pwani	Rufiji District Council	Hypoendemic	Rural	Dispensary	Private	December	2018	Wet	Paper based	-8.09556	38.9953	No	20.6625	Poor	40.6	Poor	1.25	Poor	0.8	Poor
Pwani	Rufiji District Council	Hypoendemic	Rural	Dispensary	Public	December	2018	Wet	Paper based	-7.77983	38.2669	No	75.8208	Good	70.2	Average	84.5833	Good	79	Good
Pwani	Rufiji District Council	Hypoendemic	Rural	Dispensary	Public	December	2018	Wet	Paper based	-8.31794	38.9857	No	82.9375	Good	78	Good	75	Good	90	Good
Pwani	Rufiji District Council	Hypoendemic	Rural	Dispensary	Public	December	2018	Wet	Paper based	-7.84113	38.4249	No	75.1458	Good	60	Average	67.3333	Average	75	Good
Pwani	Rufiji District Council	Hypoendemic	Rural	Hospital	Public	September	2018	Dry	Paper based	-7.98977	38.7542	No	71.6229	Average	38.2	Poor	84.1667	Good	95	Good
Pwani	Rufiji District Council	Hypoendemic	Rural	Dispensary	Public	December	2018	Wet	Paper based	-8.01218	38.8586	No	63.7417	Average	65.8	Average	51.6667	Average	67	Average
Rukwa	Kalambo District Council	Hypoendemic	Rural	Dispensary	Public	September	2018	Dry	Paper based	-8.46187	31.5768	No	60.9208	Average	68.6	Average	22.0833	Poor	100	Good
Rukwa	Nkasi District Council	Hypoendemic	Rural	Health Center	Public	September	2018	Dry	Paper based	-7.85297	31.4326	No	71.6167	Average	58.8	Average	60.4167	Average	96	Good
Rukwa	Sumbawanga District Council	Hypoendemic	Rural	Health Center	Public	September	2018	Dry	Paper based	-7.85297	31.4326	No	49.4167	Poor	86	Good	40.4167	Poor	0	Poor
Rukwa	Sumbawanga District Council	Hypoendemic	Rural	Dispensary	Public	September	2018	Dry	Paper based	-7.67199	31.5519	No	57.125	Average	63	Average	65	Average	41	Poor
Rukwa	Sumbawanga Municipal Council	Hypoendemic	Urban	Dispensary	Public	September	2018	Dry	Paper based	-8.25757	32.0493	No	74.2292	Average	90	Good	41.6667	Poor	92	Good
Ruvuma	Madaba District Council	mesoendemic	Rural	Dispensary	Public	August	2018	Dry	EDS	-10.2632	35.6382	Yes	77	Good	80	Good	71.5542	Average	65	Average
Ruvuma	Madaba District Council	mesoendemic	Rural	Dispensary	Public	August	2018	Dry	EDS	-10.2021	35.6729	Yes	66	Average	82	Good	50.625	Average	60	Average
Ruvuma	Madaba District Council	mesoendemic	Rural	Dispensary	Public	December	2018	Wet	EDS	-9.71286	35.309	Yes	79	Good	100	Good	67.9167	Average	80	Good
Ruvuma	Madaba District Council	mesoendemic	Rural	Dispensary	Public	December	2018	Wet	EDS	-9.83671	35.3376	Yes	69	Average	94	Good	60.625	Average	80	Good
Ruvuma	Madaba District Council	mesoendemic	Rural	Dispensary	Public	August	2018	Dry	EDS	-9.93306	35.5356	Yes	93	Good	97	Good	96.0417	Good	95	Good
Ruvuma	Madaba District Council	mesoendemic	Rural	Health Center	Public	August	2018	Dry	EDS	-9.88993	35.3595	Yes	88	Good	94	Good	94.4167	Good	95	Good
Ruvuma	Madaba District Council	mesoendemic	Rural	Dispensary	Public	August	2018	Dry	EDS	-9.83373	35.2664	Yes	72	Average	76	Good	65.75	Average	100	Good
Ruvuma	Madaba District Council	mesoendemic	Rural	Dispensary	Public	December	2018	Wet	EDS	-9.83373	35.2664	Yes	90	Good	96	Good	89.5	Good	90	Good
Ruvuma	Madaba District Council	mesoendemic	Rural	Dispensary	Public	August	2018	Dry	EDS	-9.78315	35.2357	Yes	89	Good	91	Good	93.25	Good	80	Good
Ruvuma	Madaba District Council	mesoendemic	Rural	Health Center	FBO/NGO	August	2018	Dry	EDS	-9.96733	35.634	Yes	64	Average	76	Good	62.9167	Average	80	Good
Ruvuma	Madaba District Council	mesoendemic	Rural	Dispensary	Public	December	2018	Wet	EDS	-10.4256	35.6841	Yes	74	Average	58	Average	63.9583	Average	90	Good
Ruvuma	Madaba District Council	mesoendemic	Rural	Health Center	Public	November	2017	Wet	Paper based	-9.88993	35.3595	Yes	67	Average	61	Average	64.375	Average	80	Good
Ruvuma	Madaba District Council	mesoendemic	Rural	Dispensary	FBO/NGO	November	2017	Wet	Paper based	-9.89009	35.2761	Yes	75	Good	74	Average	72.4167	Average	85	Good
Ruvuma	Mbinga District Council	mesoendemic	Rural	Dispensary	Public	August	2018	Dry	EDS	-10.6748	35.1354	Yes	68.9	Average	68	Average	64.0208	Average	60	Average
Ruvuma	Mbinga District Council	mesoendemic	Rural	Hospital	FBO/NGO	December	2018	Wet	EDS	-10.9766	34.8252	Yes	67	Average	71	Average	43.125	Poor	75	Good
Ruvuma	Mbinga District Council	mesoendemic	Rural	Dispensary	Public	August	2018	Dry	EDS	-10.7496	35.1471	Yes	77	Good	88	Good	66.75	Average	75	Good
Ruvuma	Mbinga District Council	mesoendemic	Rural	Dispensary	Public	August	2018	Dry	EDS	-10.8682	34.8272	Yes	73	Average	97	Good	65.5833	Average	80	Good
Ruvuma	Mbinga District Council	mesoendemic	Rural	Dispensary	Public	August	2018	Dry	EDS	-10.5935	35.0275	Yes	89	Good	88	Good	95	Good	75	Good
Ruvuma	Mbinga District Council	mesoendemic	Rural	Hospital	FBO/NGO	December	2018	Wet	EDS	-10.5424	34.9117	Yes	73	Average	82	Good	62.6667	Average	90	Good
Ruvuma	Mbinga District Council	mesoendemic	Rural	Hospital	FBO/NGO	December	2017	Wet	Paper based	-10.5424	34.9117	Yes	64	Average	100	Good	51.8333	Average	70	Average
Ruvuma	Mbinga District Council	mesoendemic	Rural	Dispensary	Public	January	2018	Wet	Paper based	-10.6748	35.1354	Yes	68	Average	88	Good	57.9167	Average	80	Good
Ruvuma	Mbinga District Council	mesoendemic	Rural	Dispensary	Public	January	2018	Wet	Paper based	-10.802	34.9114	Yes	80	Good	79	Good	77.625	Good	100	Good
Ruvuma	Mbinga District Council	mesoendemic	Rural	Dispensary	Public	January	2018	Wet	Paper based	-11.1118	34.9024	Yes	67	Average	91	Good	52.0417	Average	95	Good
Ruvuma	Mbinga District Council	mesoendemic	Rural	Dispensary	Public	January	2018	Wet	Paper based	-10.8946	34.8909	Yes	83	Good	94	Good	75.125	Good	100	Good
Ruvuma	Mbinga District Council	mesoendemic	Rural	Dispensary	Public	January	2018	Wet	Paper based	-10.4953	34.9172	Yes	83	Good	85	Good	86.4583	Good	85	Good
Ruvuma	Mbinga Town Council	mesoendemic	Urban	Dispensary	Private	August	2018	Dry	EDS	-10.9502	35.001	Yes	76.4	Good	76	Good	64.1667	Average	75	Good
Ruvuma	Mbinga Town Council	mesoendemic	Urban	Dispensary	Public	August	2018	Dry	EDS	-10.9607	35.0198	Yes	76	Good	88	Good	80.0833	Good	85	Good
Ruvuma	Mbinga Town Council	mesoendemic	Urban	Dispensary	FBO/NGO	August	2018	Dry	EDS	-10.9414	35.0128	Yes	70	Average	85	Good	59.1667	Average	90	Good
Ruvuma	Mbinga Town Council	mesoendemic	Urban	Dispensary	Public	November	2017	Wet	Paper based	-10.9963	35.0228	Yes	67	Average	79	Good	49.1667	Poor	90	Good
Ruvuma	Mbinga Town Council	mesoendemic	Urban	Hospital	Public	December	2017	Wet	Paper based	-10.941	34.9894	Yes	74	Average	82	Good	58.3333	Average	90	Good
Ruvuma	Mbinga Town Council	mesoendemic	Urban	Dispensary	Public	November	2017	Wet	Paper based	-10.9607	35.0198	Yes	66	Average	82	Good	47.9167	Poor	75	Good
Ruvuma	Mbinga Town Council	mesoendemic	Rural	Dispensary	Public	November	2017	Wet	Paper based	-10.9439	35.0865	Yes	73	Average	91	Good	57.9167	Average	85	Good
Ruvuma	Mbinga Town Council	mesoendemic	Urban	Dispensary	Public	November	2017	Wet	Paper based	-10.8707	35.0561	Yes	69	Average	88	Good	59.0833	Average	80	Good
Ruvuma	Namtumbo District Council	mesoendemic	Rural	Dispensary	Public	August	2018	Dry	EDS	-10.2648	36.0284	Yes	79	Good	95	Good	72.375	Average	95	Good
Ruvuma	Namtumbo District Council	mesoendemic	Rural	Dispensary	FBO/NGO	August	2018	Dry	EDS	-11.1128	36.211	Yes	84	Good	79	Good	81.4583	Good	85	Good
Ruvuma	Namtumbo District Council	mesoendemic	Rural	Dispensary	Public	August	2018	Dry	EDS	-10.6975	36.0455	Yes	71	Average	79	Good	31.625	Poor	100	Good
Ruvuma	Namtumbo District Council	mesoendemic	Rural	Health Center	Public	August	2018	Dry	EDS	-10.2903	35.4588	Yes	71	Average	94	Good	59.75	Average	100	Good
Ruvuma	Namtumbo District Council	mesoendemic	Rural	Dispensary	Public	August	2018	Dry	EDS	-10.175	36.0206	Yes	72	Average	82	Good	62.8333	Average	75	Good
Ruvuma	Namtumbo District Council	mesoendemic	Rural	Dispensary	Public	August	2018	Dry	EDS	-11.0745	36.1318	Yes	52	Average	50	Average	36.4583	Poor	75	Good
Ruvuma	Namtumbo District Council	mesoendemic	Rural	Health Center	Public	August	2018	Dry	EDS	-10.6975	36.0455	Yes	77	Good	79	Good	73.125	Average	85	Good
Ruvuma	Namtumbo District Council	mesoendemic	Rural	Dispensary	Public	August	2018	Dry	EDS	-11.1792	36.124	Yes	82	Good	79	Good	67.2917	Average	100	Good
Ruvuma	Namtumbo District Council	mesoendemic	Rural	Health Center	Public	November	2017	Wet	Paper based	-10.2886	36.1018	Yes	80	Good	63	Average	80.2083	Good	80	Good
Ruvuma	Namtumbo District Council	mesoendemic	Rural	Health Center	Public	November	2017	Wet	Paper based	-10.1313	36.0802	Yes	69	Average	97	Good	49.7917	Poor	90	Good
Ruvuma	Nyasa District Council	mesoendemic	Rural	Hospital	FBO/NGO	August	2018	Dry	EDS	-10.5425	34.6118	Yes	79	Good	91	Good	73.6667	Average	90	Good
Ruvuma	Nyasa District Council	mesoendemic	Rural	Hospital	FBO/NGO	August	2018	Dry	EDS	-11.098	34.6409	Yes	84	Good	63	Average	92.9167	Good	75	Good
Ruvuma	Nyasa District Council	mesoendemic	Rural	Dispensary	Private	August	2018	Dry	EDS	-11.0662	34.6513	Yes	68	Average	84	Good	58.9583	Average	85	Good
Ruvuma	Nyasa District Council	mesoendemic	Rural	Health Center	Public	August	2018	Dry	EDS	-11.2898	34.8049	Yes	80	Good	82	Good	77.2917	Good	90	Good
Ruvuma	Nyasa District Council	mesoendemic	Rural	Dispensary	FBO/NGO	August	2018	Dry	EDS	-11.289	34.8545	Yes	71	Average	91	Good	51.125	Average	85	Good
Ruvuma	Nyasa District Council	mesoendemic	Rural	Health Center	Public	December	2017	Wet	Paper based	-11.3994	35.2279	Yes	66	Average	62	Average	59.375	Average	75	Good
Ruvuma	Nyasa District Council	mesoendemic	Rural	Dispensary	Public	December	2017	Wet	Paper based	-11.142	34.9848	Yes	76	Good	71	Average	68	Average	90	Good
Ruvuma	Nyasa District Council	mesoendemic	Rural	Dispensary	Public	December	2017	Wet	Paper based	-10.6401	34.6489	Yes	78	Good	89	Good	74.7083	Average	75	Good
Ruvuma	Nyasa District Council	mesoendemic	Rural	Health Center	Public	December	2017	Wet	Paper based	-11.2898	34.8049	Yes	91	Good	94	Good	92.375	Good	90	Good
Ruvuma	Nyasa District Council	mesoendemic	Rural	Health Center	FBO/NGO	December	2017	Wet	Paper based	-11.3149	35.0579	Yes	62.9833	Average	44.6	Poor	63.5833	Average	75	Good
Ruvuma	Songea District Council	mesoendemic	Rural	Dispensary	Public	August	2018	Dry	EDS	-10.8213	35.2279	Yes	53.4375	Average	84	Good	41.75	Poor	40	Poor
Ruvuma	Songea District Council	mesoendemic	Rural	Dispensary	Public	August	2018	Dry	EDS	-10.7678	35.4959	Yes	71.4625	Average	75.6	Good	81.75	Good	70	Average
Ruvuma	Songea District Council	mesoendemic	Rural	Dispensary	Public	August	2018	Dry	EDS	-10.8726	35.3585	Yes	62.025	Average	78.6	Good	61.25	Average	65	Average
Ruvuma	Songea District Council	mesoendemic	Rural	Hospital	FBO/NGO	December	2018	Wet	EDS	-10.6377	35.4631	Yes	84.2583	Good	77.2	Good	95.8333	Good	95	Good
Ruvuma	Songea District Council	mesoendemic	Rural	Dispensary	Public	December	2017	Wet	Paper based	-10.4666	35.3329	Yes	69.1708	Average	77.6	Good	71.3333	Average	70	Average
Ruvuma	Songea District Council	mesoendemic	Rural	Dispensary	FBO/NGO	December	2017	Wet	Paper based	-10.8138	35.5472	Yes	48.6875	Poor	76	Good	35	Poor	35	Poor
Ruvuma	Songea District Council	mesoendemic	Rural	Health Center	Public	December	2017	Wet	Paper based	-11.2218	35.4765	Yes	69.3333	Average	73	Average	81.5833	Good	68	Average
Ruvuma	Songea District Council	mesoendemic	Rural	Dispensary	Public	December	2017	Wet	Paper based	-11.4143	35.4005	Yes	72.6083	Average	83.6	Good	82.8333	Good	70	Average
Ruvuma	Songea District Council	mesoendemic	Rural	Dispensary	Public	December	2017	Wet	Paper based	-10.9203	35	Yes	54.1875	Average	78	Good	48	Poor	45	Poor
Ruvuma	Songea District Council	mesoendemic	Rural	Hospital	FBO/NGO	December	2017	Wet	Paper based	-10.6377	35.4631	Yes	81.2292	Good	68	Average	86.9167	Good	100	Good
Ruvuma	Songea Municipal Council	mesoendemic	Urban	Dispensary	Public	December	2018	Wet	EDS	-10.6666	35.6679	Yes	69.9042	Average	65.2	Average	76.6667	Good	90	Good
Ruvuma	Songea Municipal Council	mesoendemic	Urban	Dispensary	Private	August	2018	Dry	EDS	-10.68	35.6529	Yes	64.6667	Average	64	Average	74.1667	Average	70	Average
Ruvuma	Songea Municipal Council	mesoendemic	Urban	Dispensary	Public	August	2018	Dry	EDS	-10.681	35.6533	Yes	69.8333	Average	75	Good	83.8333	Good	67	Average
Ruvuma	Songea Municipal Council	mesoendemic	Urban	Hospital	Public	December	2018	Wet	EDS	-10.6809	35.6511	Yes	78.7583	Good	87.2	Good	87.8333	Good	80	Good
Ruvuma	Songea Municipal Council	mesoendemic	Urban	Health Center	FBO/NGO	August	2018	Dry	EDS	-10.6801	35.6469	Yes	62.3292	Average	51.4	Average	60.9167	Average	65	Average
Ruvuma	Songea Municipal Council	mesoendemic	Urban	Health Center	FBO/NGO	December	2018	Wet	EDS	-10.6801	35.6469	Yes	63.2292	Average	69	Average	70.1667	Average	69	Average
Ruvuma	Songea Municipal Council	mesoendemic	Urban	Dispensary	Private	August	2018	Dry	EDS	-10.6771	35.6492	Yes	60.7917	Average	68	Average	51.4167	Average	70	Average
Ruvuma	Songea Municipal Council	mesoendemic	Urban	Dispensary	Private	December	2018	Wet	EDS	-10.6771	35.6492	Yes	76.5417	Good	84	Good	69.1667	Average	100	Good
Ruvuma	Songea Municipal Council	mesoendemic	Urban	Dispensary	Public	December	2017	Wet	Paper based	-10.68	35.6529	Yes	66.0625	Average	48	Poor	82.75	Good	78	Good
Ruvuma	Songea Municipal Council	mesoendemic	Urban	Health Center	Public	December	2017	Wet	Paper based	-10.6646	35.6254	Yes	65.2833	Average	72.8	Average	50.8333	Average	80	Good
Ruvuma	Songea Municipal Council	mesoendemic	Urban	Dispensary	Public	January	2018	Dry	Paper based	-10.67	35.6116	Yes	74.2292	Average	76	Good	83.6667	Good	78	Good
Ruvuma	Songea Municipal Council	mesoendemic	Urban	Hospital	Public	December	2017	Wet	Paper based	-10.6809	35.6511	Yes	64.0042	Average	65.6	Average	72.6667	Average	65	Average
Ruvuma	Songea Municipal Council	mesoendemic	Urban	Health Center	FBO/NGO	January	2018	Dry	Paper based	-10.6801	35.6469	Yes	55.6833	Average	71.4	Average	57.0833	Average	50	Average
Ruvuma	Songea Municipal Council	mesoendemic	Urban	Dispensary	Public	January	2018	Dry	Paper based	-10.5604	35.6696	Yes	56.4875	Average	59.2	Average	62.75	Average	50	Average
Ruvuma	Tunduru District Council	mesoendemic	Rural	Dispensary	Private	August	2018	Dry	EDS	-11.0323	37.3261	Yes	68.3958	Average	69	Average	80.0833	Good	70	Average
Ruvuma	Tunduru District Council	mesoendemic	Rural	Dispensary	Public	August	2018	Dry	EDS	-11.5086	37.368	Yes	59.2708	Average	53	Average	67.0833	Average	70	Average
Ruvuma	Tunduru District Council	mesoendemic	Rural	Dispensary	Public	August	2018	Dry	EDS	-10.881	37.1709	Yes	64.8125	Average	68	Average	71.25	Average	70	Average
Ruvuma	Tunduru District Council	mesoendemic	Rural	Dispensary	Public	August	2018	Dry	EDS	-11.4655	36.9834	Yes	63.1875	Average	87	Good	41.25	Poor	75	Good
Ruvuma	Tunduru District Council	mesoendemic	Rural	Dispensary	Public	August	2018	Dry	EDS	-10.5998	37.8261	Yes	46.5625	Poor	71	Average	40	Poor	40	Poor
Ruvuma	Tunduru District Council	mesoendemic	Rural	Dispensary	Private	August	2018	Dry	EDS	-11.0352	37.3285	Yes	51.2708	Average	68	Average	50.8333	Average	60	Average
Ruvuma	Tunduru District Council	mesoendemic	Rural	Hospital	Public	August	2018	Dry	EDS	-11.0498	37.3365	Yes	54.9875	Average	53.2	Average	75	Good	55	Average
Ruvuma	Tunduru District Council	mesoendemic	Rural	Dispensary	Public	February	2018	Wet	Paper based	-11.2135	37.4528	Yes	56.3	Average	63.2	Average	70	Average	55	Average
Ruvuma	Tunduru District Council	mesoendemic	Rural	Dispensary	Public	February	2018	Wet	Paper based	-10.7883	37.1217	Yes	65.4375	Average	68	Average	55	Average	70	Average
Ruvuma	Tunduru District Council	mesoendemic	Rural	Dispensary	Public	February	2018	Wet	Paper based	-11.5086	37.368	Yes	75.625	Good	76	Good	93.25	Good	80	Good
Ruvuma	Tunduru District Council	mesoendemic	Rural	Dispensary	Public	February	2018	Wet	Paper based	-11.2494	37.5617	Yes	72.175	Average	71.2	Average	82.5	Good	80	Good
Ruvuma	Tunduru District Council	mesoendemic	Rural	Dispensary	Public	February	2018	Wet	Paper based	-10.7683	36.9002	Yes	62.0292	Average	63.2	Average	64.9167	Average	70	Average
Shinyanga	Kahama Town Council	Hypoendemic	Urban	Dispensary	Public	March	2018	Wet	EDS	-3.90842	32.7688	Yes	59	Average	71	Average	58.125	Average	60	Average
Shinyanga	Kahama Town Council	Hypoendemic	Urban	Dispensary	Public	March	2018	Wet	EDS	-3.98368	32.6798	Yes	58	Average	47	Poor	28.75	Poor	75	Good
Shinyanga	Kahama Town Council	Hypoendemic	Urban	Dispensary	Public	March	2018	Wet	EDS	-3.86622	32.76	Yes	62	Average	65	Average	58.875	Average	85	Good
Shinyanga	Kahama Town Council	Hypoendemic	Urban	Hospital	Public	March	2018	Wet	EDS	-3.82614	32.5949	Yes	61	Average	74	Average	53.125	Average	50	Average
Shinyanga	Kahama Town Council	Hypoendemic	Urban	Dispensary	Public	March	2018	Wet	EDS	-3.94523	32.5871	Yes	92	Good	100	Good	88.125	Good	100	Good
Shinyanga	Kahama Town Council	Hypoendemic	Urban	Dispensary	Public	March	2018	Wet	EDS	-3.73423	32.6561	Yes	55	Average	71	Average	38.75	Poor	65	Average
Shinyanga	Kahama Town Council	Hypoendemic	Urban	Dispensary	Public	August	2018	Dry	EDS	-3.73423	32.6561	Yes	52	Average	81	Good	48.5417	Poor	65	Average
Shinyanga	Kahama Town Council	Hypoendemic	Urban	Health Center	FBO/NGO	March	2018	Wet	EDS	-3.89673	32.4582	Yes	57	Average	50	Average	57.375	Average	65	Average
Shinyanga	Kahama Town Council	Hypoendemic	Urban	Dispensary	Private	August	2018	Dry	EDS	-3.83032	32.5965	Yes	63	Average	77	Good	57.4583	Average	85	Good
Shinyanga	Kahama Town Council	Hypoendemic	Urban	Dispensary	FBO/NGO	March	2018	Wet	EDS	-3.833	32.6423	Yes	51	Average	73	Average	44.125	Poor	0	Poor
Shinyanga	Kahama Town Council	Hypoendemic	Urban	Health Center	FBO/NGO	March	2018	Wet	EDS	-3.93184	32.7604	Yes	74	Average	97	Good	43.3333	Poor	70	Average
Shinyanga	Kahama Town Council	Hypoendemic	Urban	Health Center	Public	March	2018	Wet	EDS	-3.82837	32.5947	Yes	61	Average	79	Good	55.4167	Average	60	Average
Shinyanga	Kahama Town Council	Hypoendemic	Urban	Dispensary	Public	March	2018	Wet	EDS	-3.86111	32.6483	Yes	87	Good	97	Good	85	Good	100	Good
Shinyanga	Kahama Town Council	Hypoendemic	Urban	Dispensary	Public	March	2018	Wet	EDS	-3.77871	32.4715	Yes	90	Good	100	Good	94.125	Good	85	Good
Shinyanga	Kahama Town Council	Hypoendemic	Urban	Dispensary	Public	March	2018	Wet	EDS	-3.74241	32.5132	Yes	73	Average	59	Average	49.5833	Poor	60	Average
Shinyanga	Kahama Town Council	Hypoendemic	Urban	Dispensary	Public	March	2018	Wet	EDS	-3.86568	32.7275	Yes	65	Average	74	Average	46.5417	Poor	65	Average
Shinyanga	Kahama Town Council	Hypoendemic	Urban	Dispensary	Public	March	2018	Wet	EDS	-3.85432	32.4966	Yes	52	Average	71	Average	22.625	Poor	90	Good
Shinyanga	Kahama Town Council	Hypoendemic	Urban	Dispensary	Public	March	2018	Wet	EDS	-3.86153	32.5521	Yes	67	Average	79	Good	39.625	Poor	50	Average
Shinyanga	Kishapu District Council	Hypoendemic	Rural	Dispensary	Public	August	2018	Dry	EDS	-3.39632	33.6283	Yes	67	Average	68	Average	60.2917	Average	80	Good
Shinyanga	Kishapu District Council	Hypoendemic	Rural	Dispensary	Public	April	2018	Wet	EDS	-3.44065	33.6591	Yes	92	Good	93	Good	62.7083	Average	0	Poor
Shinyanga	Kishapu District Council	Hypoendemic	Rural	Dispensary	Public	August	2018	Dry	EDS	-3.78854	33.9917	Yes	78	Good	85	Good	25.625	Poor	60	Average
Shinyanga	Kishapu District Council	Hypoendemic	Rural	Dispensary	Public	August	2018	Dry	EDS	-3.73723	33.4905	Yes	76	Good	82	Good	65.4167	Average	100	Good
Shinyanga	Kishapu District Council	Hypoendemic	Rural	Dispensary	Public	May	2018	Wet	EDS	-3.56433	33.7952	Yes	79	Good	82	Good	0	Poor	0	Poor
Shinyanga	Kishapu District Council	Hypoendemic	Rural	Dispensary	Public	April	2018	Wet	EDS	-3.56433	33.7952	Yes	74	Average	68	Average	37.0833	Poor	100	Good
Shinyanga	Kishapu District Council	Hypoendemic	Rural	Dispensary	Public	April	2018	Wet	EDS	-3.54588	33.5559	Yes	56	Average	38	Poor	55.5417	Average	50	Average
Shinyanga	Kishapu District Council	Hypoendemic	Rural	Dispensary	Public	August	2018	Dry	EDS	-3.68897	34.0639	Yes	83	Good	100	Good	87.9167	Good	95	Good
Shinyanga	Kishapu District Council	Hypoendemic	Rural	Dispensary	Public	August	2018	Dry	EDS	-3.86578	34.012	Yes	79	Good	76	Good	61.4583	Average	70	Average
Shinyanga	Kishapu District Council	Hypoendemic	Rural	Dispensary	Public	August	2018	Dry	EDS	-3.36625	33.5413	Yes	82	Good	91	Good	81.875	Good	70	Average
Shinyanga	Kishapu District Council	Hypoendemic	Rural	Dispensary	Public	April	2018	Wet	EDS	-3.56339	33.6341	Yes	74	Average	92	Good	73.125	Average	100	Good
Shinyanga	Kishapu District Council	Hypoendemic	Rural	Dispensary	Public	April	2018	Wet	EDS	-3.34793	33.3654	Yes	99	Good	97	Good	100	Good	100	Good
Shinyanga	Kishapu District Council	Hypoendemic	Rural	Dispensary	Public	August	2018	Dry	EDS	-3.49227	33.674	Yes	76	Good	79	Good	47.5	Poor	0	Poor
Shinyanga	Kishapu District Council	Hypoendemic	Rural	Dispensary	Public	August	2018	Dry	EDS	-3.31307	33.5169	Yes	71	Average	97	Good	69	Average	65	Average
Shinyanga	Kishapu District Council	Hypoendemic	Rural	Health Center	Public	April	2018	Wet	EDS	-3.49818	33.523	Yes	85	Good	79	Good	90.625	Good	100	Good
Shinyanga	Kishapu District Council	Hypoendemic	Rural	Dispensary	Public	August	2018	Dry	EDS	-3.59827	33.7632	Yes	78	Good	94	Good	75.4167	Good	100	Good
Shinyanga	Msalala District Council	Hypoendemic	Rural	Health Center	Public	April	2018	Wet	EDS	-3.27083	32.4248	Yes	71	Average	75	Good	76.0417	Good	90	Good
Shinyanga	Msalala District Council	Hypoendemic	Rural	Dispensary	Public	April	2018	Wet	EDS	-3.90272	32.97	Yes	57	Average	74	Average	51.875	Average	90	Good
Shinyanga	Msalala District Council	Hypoendemic	Rural	Dispensary	Public	August	2018	Dry	EDS	-3.52692	32.6697	Yes	72	Average	100	Good	63.125	Average	70	Average
Shinyanga	Msalala District Council	Hypoendemic	Rural	Dispensary	Public	April	2018	Wet	EDS	-3.79832	32.9822	Yes	65	Average	76	Good	60.625	Average	75	Good
Shinyanga	Msalala District Council	Hypoendemic	Rural	Dispensary	Public	August	2018	Dry	EDS	-3.69546	32.4903	Yes	82	Good	97	Good	80.8333	Good	100	Good
Shinyanga	Msalala District Council	Hypoendemic	Rural	Health Center	Public	April	2018	Wet	EDS	-3.3828	32.3979	Yes	75	Good	74	Average	66.9583	Average	65	Average
Shinyanga	Msalala District Council	Hypoendemic	Rural	Dispensary	Public	August	2018	Dry	EDS	-3.45456	32.4153	Yes	80	Good	88	Good	78.75	Good	60	Average
Shinyanga	Shinyanga District Council	Hypoendemic	Rural	Dispensary	FBO/NGO	May	2018	Wet	EDS	-3.82599	33.0731	Yes	64	Average	71	Average	54.7917	Average	90	Good
Shinyanga	Shinyanga District Council	Hypoendemic	Rural	Dispensary	Public	May	2018	Wet	EDS	-3.70595	33.1753	Yes	65	Average	82	Good	55.8333	Average	90	Good
Shinyanga	Shinyanga District Council	Hypoendemic	Rural	Dispensary	Public	May	2018	Wet	EDS	-3.73591	33.0223	Yes	74	Average	75	Good	74.7917	Average	80	Good
Shinyanga	Shinyanga District Council	Hypoendemic	Rural	Dispensary	Public	May	2018	Wet	EDS	-3.81119	33.4296	Yes	77	Good	82	Good	59.375	Average	95	Good
Shinyanga	Shinyanga District Council	Hypoendemic	Rural	Dispensary	Public	April	2018	Wet	EDS	-3.75087	33.0513	Yes	65	Average	100	Good	45	Poor	70	Average
Shinyanga	Shinyanga District Council	Hypoendemic	Rural	Dispensary	Public	May	2018	Wet	EDS	-3.8549	33.0976	Yes	71	Average	85	Good	15.7917	Poor	70	Average
Shinyanga	Shinyanga District Council	Hypoendemic	Rural	Dispensary	Public	August	2018	Dry	EDS	-3.38695	32.8069	Yes	86	Good	74	Average	19.375	Poor	0	Poor
Shinyanga	Shinyanga District Council	Hypoendemic	Rural	Dispensary	Public	May	2018	Wet	EDS	-3.73554	32.9766	Yes	86	Good	88	Good	20.4167	Poor	100	Good
Shinyanga	Shinyanga District Council	Hypoendemic	Rural	Dispensary	Public	April	2018	Wet	EDS	-3.67801	33.2231	Yes	56	Average	66	Average	0	Poor	65	Average
Shinyanga	Shinyanga District Council	Hypoendemic	Rural	Dispensary	Public	August	2018	Dry	EDS	-3.52525	33.039	Yes	89	Good	91	Good	23.3333	Poor	0	Poor
Shinyanga	Shinyanga District Council	Hypoendemic	Rural	Dispensary	Public	May	2018	Wet	EDS	-3.50975	33.3784	Yes	75	Good	85	Good	71.0417	Average	60	Average
Shinyanga	Shinyanga District Council	Hypoendemic	Rural	Dispensary	Public	April	2018	Wet	EDS	-3.56887	33.1991	Yes	78	Good	75	Good	36.6667	Poor	75	Good
Shinyanga	Shinyanga District Council	Hypoendemic	Rural	Dispensary	Public	May	2018	Wet	EDS	-3.74529	33.3187	Yes	77	Good	79	Good	75.2917	Good	70	Average
Shinyanga	Shinyanga District Council	Hypoendemic	Rural	Dispensary	Public	May	2018	Wet	EDS	-3.42	32.9282	Yes	84	Good	91	Good	80.4167	Good	100	Good
Shinyanga	Shinyanga District Council	Hypoendemic	Rural	Dispensary	Public	August	2018	Dry	EDS	-3.51955	33.1851	Yes	62	Average	88	Good	57.2917	Average	90	Good
Shinyanga	Shinyanga District Council	Hypoendemic	Rural	Health Center	Public	May	2018	Wet	EDS	-3.63184	33.1174	Yes	62	Average	85	Good	58.9167	Average	60	Average
Shinyanga	Shinyanga District Council	Hypoendemic	Rural	Dispensary	Public	August	2018	Dry	EDS	-3.59678	33.2302	Yes	78	Good	78	Good	22.0833	Poor	100	Good
Shinyanga	Shinyanga District Council	Hypoendemic	Rural	Dispensary	Public	May	2018	Wet	EDS	-3.88676	33.039	Yes	62	Average	56	Average	55.625	Average	70	Average
Shinyanga	Shinyanga District Council	Hypoendemic	Rural	Health Center	Public	May	2018	Wet	EDS	-3.809	33.3281	Yes	72	Average	81	Good	61.8333	Average	95	Good
Shinyanga	Shinyanga District Council	Hypoendemic	Rural	Dispensary	Public	August	2018	Dry	EDS	-3.55603	33.2985	Yes	75	Good	100	Good	72.5	Average	95	Good
Shinyanga	Shinyanga District Council	Hypoendemic	Rural	Dispensary	Public	May	2018	Wet	EDS	-3.40342	32.8973	Yes	82	Good	92	Good	86.3333	Good	90	Good
Shinyanga	Shinyanga District Council	Hypoendemic	Rural	Health Center	Public	May	2018	Wet	EDS	-3.87068	33.1955	Yes	51	Average	71	Average	33.3333	Poor	55	Average
Shinyanga	Shinyanga District Council	Hypoendemic	Rural	Dispensary	Public	April	2018	Wet	EDS	-3.83451	33.276	Yes	68	Average	79	Good	61.0417	Average	80	Good
Shinyanga	Shinyanga District Council	Hypoendemic	Rural	Dispensary	Public	May	2018	Wet	EDS	-3.76544	33.1953	Yes	60	Average	61	Average	53.1667	Average	75	Good
Shinyanga	Shinyanga District Council	Hypoendemic	Rural	Dispensary	Public	May	2018	Wet	EDS	-3.81722	33.1145	Yes	73	Average	85	Good	75.125	Good	86	Good
Shinyanga	Shinyanga District Council	Hypoendemic	Rural	Dispensary	Public	August	2018	Dry	EDS	-3.32421	32.8393	Yes	70	Average	59	Average	64.5833	Average	90	Good
Shinyanga	Shinyanga Municipal Council	Hypoendemic	Urban	Dispensary	Public	May	2018	Wet	EDS	-3.67742	33.4445	Yes	65.7	Average	65	Average	77.625	Good	85	Good
Shinyanga	Shinyanga Municipal Council	Hypoendemic	Urban	Dispensary	Public	May	2018	Wet	EDS	-3.59835	33.3534	Yes	70	Average	44	Poor	49.4583	Poor	100	Good
Shinyanga	Shinyanga Municipal Council	Hypoendemic	Urban	Dispensary	Public	May	2018	Wet	EDS	-3.6283	33.4965	Yes	58	Average	68	Average	52.5417	Average	75	Good
Shinyanga	Shinyanga Municipal Council	Hypoendemic	Urban	Health Center	Public	May	2018	Wet	EDS	-3.66048	33.4139	Yes	67	Average	82	Good	33.6667	Poor	0	Poor
Shinyanga	Shinyanga Municipal Council	Hypoendemic	Urban	Dispensary	Public	May	2018	Wet	EDS	-3.72429	33.4189	Yes	53	Average	85	Good	48.125	Poor	40	Poor
Shinyanga	Shinyanga Municipal Council	Hypoendemic	Urban	Hospital	FBO/NGO	May	2018	Wet	EDS	-3.5984	33.5338	Yes	70	Average	68	Average	53.2917	Average	0	Poor
Shinyanga	Shinyanga Municipal Council	Hypoendemic	Urban	Dispensary	Public	May	2018	Wet	EDS	-3.69256	33.3327	Yes	62	Average	47	Poor	48.3333	Poor	90	Good
Shinyanga	Shinyanga Municipal Council	Hypoendemic	Urban	Dispensary	Public	August	2018	Dry	EDS	-3.54703	33.4528	Yes	90	Good	91	Good	88.1667	Good	0	Poor
Shinyanga	Ushetu District Council	Hypoendemic	Rural	Health Center	Public	March	2018	Wet	EDS	-4.00407	32.2305	Yes	63	Average	76	Good	56.4583	Average	70	Average
Shinyanga	Ushetu District Council	Hypoendemic	Rural	Dispensary	Public	March	2018	Wet	EDS	-4.07186	32.5984	Yes	47	Poor	82	Good	37.2917	Poor	30	Poor
Shinyanga	Ushetu District Council	Hypoendemic	Rural	Dispensary	Public	March	2018	Wet	EDS	-4.20101	32.6579	Yes	34	Poor	59	Average	16.0417	Poor	40	Poor
Shinyanga	Ushetu District Council	Hypoendemic	Rural	Dispensary	Public	August	2018	Dry	EDS	-3.85323	32.1832	Yes	64	Average	85	Good	55.5833	Average	100	Good
Shinyanga	Ushetu District Council	Hypoendemic	Rural	Dispensary	Public	March	2018	Wet	EDS	-3.81917	32.2798	Yes	72	Average	91	Good	63.9583	Average	100	Good
Shinyanga	Ushetu District Council	Hypoendemic	Rural	Dispensary	Public	August	2018	Dry	EDS	-3.88784	32.2483	Yes	61	Average	85	Good	57.6667	Average	75	Good
Shinyanga	Ushetu District Council	Hypoendemic	Rural	Dispensary	Public	March	2018	Wet	EDS	-3.99085	32.3973	Yes	79	Good	76	Good	75.25	Good	80	Good
Shinyanga	Ushetu District Council	Hypoendemic	Rural	Dispensary	Public	March	2018	Wet	EDS	-3.78115	32.2131	Yes	88	Good	76	Good	28.5833	Poor	0	Poor
Shinyanga	Ushetu District Council	Hypoendemic	Rural	Dispensary	Public	August	2018	Dry	EDS	-4.23903	32.288	Yes	63	Average	61	Average	44.375	Poor	20	Poor
Shinyanga	Ushetu District Council	Hypoendemic	Rural	Dispensary	Public	August	2018	Dry	EDS	-3.90589	32.4049	Yes	93	Good	88	Good	24.1667	Poor	100	Good
Shinyanga	Ushetu District Council	Hypoendemic	Rural	Dispensary	Public	August	2018	Dry	EDS	-3.80747	32.1219	Yes	67	Average	53	Average	60	Average	70	Average
Shinyanga	Ushetu District Council	Hypoendemic	Rural	Dispensary	Public	March	2018	Wet	EDS	-3.98899	32.027	Yes	64	Average	53	Average	48.9583	Poor	65	Average
Shinyanga	Ushetu District Council	Hypoendemic	Rural	Dispensary	Public	March	2018	Wet	EDS	-3.94447	32.0782	Yes	69	Average	76	Good	0	Poor	0	Poor
Shinyanga	Ushetu District Council	Hypoendemic	Rural	Dispensary	Public	March	2018	Wet	EDS	-3.91557	32.3521	Yes	75	Good	82	Good	38	Poor	90	Good
Shinyanga	Ushetu District Council	Hypoendemic	Rural	Dispensary	FBO/NGO	August	2018	Dry	EDS	-4.19513	32.2792	Yes	77	Good	68	Average	81.25	Good	85	Good
Shinyanga	Ushetu District Council	Hypoendemic	Rural	Health Center	Public	March	2018	Wet	EDS	-4.02176	32.5242	Yes	58	Average	79	Good	52.0833	Average	75	Good
Shinyanga	Ushetu District Council	Hypoendemic	Rural	Dispensary	Public	March	2018	Wet	EDS	-4.20947	32.1319	Yes	72	Average	33	Poor	0	Poor	0	Poor
Shinyanga	Ushetu District Council	Hypoendemic	Rural	Health Center	Public	March	2018	Wet	EDS	-4.16095	32.2629	Yes	71	Average	82	Good	65.4167	Average	100	Good
Simiyu	Bariadi District Council	Hypoendemic	Rural	Dispensary	Public	September	2017	Dry	EDS	-2.62339	34.0455	Yes	78	Good	88	Good	74.75	Average	85	Good
Simiyu	Bariadi District Council	Hypoendemic	Rural	Health Center	Public	September	2017	Dry	EDS	-2.57252	34.1555	Yes	73	Average	88	Good	31.25	Poor	100	Good
Simiyu	Bariadi District Council	Hypoendemic	Rural	Health Center	Public	February	2018	Wet	EDS	-2.57252	34.1555	Yes	82	Good	94	Good	55.625	Average	70	Average
Simiyu	Bariadi District Council	Hypoendemic	Rural	Dispensary	FBO/NGO	September	2017	Dry	EDS	-2.51756	33.9712	Yes	90	Good	91	Good	86.5833	Good	100	Good
Simiyu	Bariadi District Council	Hypoendemic	Rural	Dispensary	FBO/NGO	June	2018	Dry	EDS	-2.51756	33.9712	Yes	93	Good	100	Good	94.5	Good	100	Good
Simiyu	Bariadi District Council	Hypoendemic	Rural	Dispensary	Public	September	2017	Dry	EDS	-2.49803	33.978	Yes	75	Good	97	Good	58.75	Average	100	Good
Simiyu	Bariadi District Council	Hypoendemic	Rural	Dispensary	Public	September	2017	Dry	EDS	-2.60745	33.8484	Yes	53	Average	53	Average	18.125	Poor	70	Average
Simiyu	Bariadi District Council	Hypoendemic	Rural	Dispensary	Public	June	2018	Dry	EDS	-2.60745	33.8484	Yes	69	Average	91	Good	52.5	Average	56	Average
Simiyu	Bariadi District Council	Hypoendemic	Rural	Dispensary	Public	September	2017	Dry	EDS	-2.52437	34.1157	Yes	70	Average	62	Average	64.4167	Average	60	Average
Simiyu	Bariadi District Council	Hypoendemic	Rural	Dispensary	Public	February	2018	Wet	EDS	-2.52437	34.1157	Yes	65	Average	74	Average	67	Average	95	Good
Simiyu	Bariadi District Council	Hypoendemic	Rural	Dispensary	Public	February	2018	Wet	EDS	-2.43991	34.1967	Yes	87	Good	97	Good	83.7917	Good	75	Good
Simiyu	Bariadi District Council	Hypoendemic	Rural	Dispensary	Public	February	2018	Wet	EDS	-2.47756	34.2355	Yes	82	Good	79	Good	0	Poor	0	Poor
Simiyu	Bariadi District Council	Hypoendemic	Rural	Dispensary	Public	September	2017	Dry	EDS	-2.42281	33.9613	Yes	92	Good	97	Good	85.5833	Good	80	Good
Simiyu	Bariadi District Council	Hypoendemic	Rural	Dispensary	Public	June	2018	Dry	EDS	-2.42281	33.9613	Yes	79	Good	68	Average	77.2083	Good	90	Good
Simiyu	Bariadi District Council	Hypoendemic	Rural	Dispensary	Public	September	2017	Dry	EDS	-2.586	34.2546	Yes	83	Good	79	Good	20.8333	Poor	80	Good
Simiyu	Bariadi District Council	Hypoendemic	Rural	Dispensary	Public	June	2018	Dry	EDS	-2.60944	33.9466	Yes	69	Average	76	Good	16.0833	Poor	0	Poor
Simiyu	Bariadi District Council	Hypoendemic	Rural	Dispensary	Public	February	2018	Wet	EDS	-2.57982	33.7262	Yes	89	Good	85	Good	44.375	Poor	90	Good
Simiyu	Bariadi District Council	Hypoendemic	Rural	Dispensary	Public	June	2018	Dry	EDS	-2.60832	33.9021	Yes	100	Good	100	Good	100	Good	100	Good
Simiyu	Bariadi District Council	Hypoendemic	Rural	Dispensary	Public	September	2017	Dry	EDS	-2.34717	34.0043	Yes	80	Good	91	Good	74.8333	Average	80	Good
Simiyu	Bariadi District Council	Hypoendemic	Rural	Dispensary	Public	June	2018	Dry	EDS	-2.34717	34.0043	Yes	76	Good	88	Good	66.6667	Average	100	Good
Simiyu	Bariadi District Council	Hypoendemic	Rural	Dispensary	Public	February	2018	Wet	EDS	-2.36338	34.086	Yes	90	Good	100	Good	88.75	Good	90	Good
Simiyu	Bariadi District Council	Hypoendemic	Rural	Dispensary	Public	June	2018	Dry	EDS	-2.36338	34.086	Yes	85	Good	82	Good	84.7917	Good	95	Good
Simiyu	Bariadi District Council	Hypoendemic	Rural	Dispensary	Public	June	2018	Dry	EDS	-2.39777	34.1754	Yes	85	Good	100	Good	84.375	Good	85	Good
Simiyu	Bariadi District Council	Hypoendemic	Rural	Dispensary	Public	September	2017	Wet	EDS	-2.57921	33.8043	Yes	79	Good	94	Good	52.0833	Average	70	Average
Simiyu	Bariadi District Council	Hypoendemic	Rural	Dispensary	Public	June	2018	Dry	EDS	-2.57921	33.8043	Yes	65	Average	62	Average	55.1667	Average	95	Good
Simiyu	Bariadi District Council	Hypoendemic	Rural	Dispensary	Public	June	2018	Dry	EDS	-2.63624	34.667	Yes	92	Good	91	Good	87.9167	Good	100	Good
Simiyu	Bariadi District Council	Hypoendemic	Rural	Dispensary	Public	September	2017	Wet	EDS	-2.662	34.2733	Yes	65	Average	71	Average	56.8333	Average	75	Good
Simiyu	Bariadi District Council	Hypoendemic	Rural	Dispensary	Public	June	2018	Dry	EDS	-2.60984	33.7678	Yes	70	Average	71	Average	66.25	Average	90	Good
Simiyu	Bariadi District Council	Hypoendemic	Rural	Dispensary	Public	September	2017	Dry	EDS	-2.40845	34.0139	Yes	68	Average	76	Good	60.6667	Average	80	Good
Simiyu	Bariadi District Council	Hypoendemic	Rural	Dispensary	Public	September	2017	Dry	EDS	-2.64145	34.1604	Yes	74	Average	76	Good	0	Poor	0	Poor
Simiyu	Bariadi District Council	Hypoendemic	Rural	Dispensary	Public	June	2018	Dry	EDS	-2.64145	34.1604	Yes	86	Good	59	Average	91.25	Good	100	Good
Simiyu	Bariadi District Council	Hypoendemic	Rural	Dispensary	Public	July	2018	Dry	EDS	-2.64145	34.1604	Yes	100	Good	0	Poor	0	Poor	0	Poor
Simiyu	Bariadi District Council	Hypoendemic	Rural	Dispensary	Public	September	2017	Dry	EDS	-2.31327	33.9664	Yes	55	Average	74	Average	39.4583	Poor	90	Good
Simiyu	Bariadi District Council	Hypoendemic	Rural	Dispensary	Public	June	2018	Dry	EDS	-2.31327	33.9664	Yes	67	Average	56	Average	60.25	Average	100	Good
Simiyu	Bariadi District Council	Hypoendemic	Rural	Dispensary	Public	September	2017	Dry	EDS	-2.6445	33.8084	Yes	79	Good	68	Average	55.4167	Average	80	Good
Simiyu	Bariadi District Council	Hypoendemic	Rural	Dispensary	Public	September	2017	Dry	EDS	-2.76766	33.8596	Yes	93	Good	100	Good	95	Good	70	Average
Simiyu	Bariadi District Council	Hypoendemic	Rural	Dispensary	Public	September	2017	Dry	EDS	-2.37285	33.9631	Yes	90	Good	100	Good	86.625	Good	90	Good
Simiyu	Bariadi District Council	Hypoendemic	Rural	Dispensary	Public	June	2018	Dry	EDS	-2.37285	33.9631	Yes	76	Good	89	Good	72.5417	Average	100	Good
Simiyu	Bariadi District Council	Hypoendemic	Rural	Health Center	FBO/NGO	February	2018	Wet	EDS	-2.64311	34.1629	Yes	92	Good	100	Good	88.125	Good	100	Good
Simiyu	Bariadi Town Council	Hypoendemic	Urban	Hospital	Public	September	2017	Dry	EDS	-2.7757	33.9956	Yes	84	Good	100	Good	82.4167	Good	83	Good
Simiyu	Bariadi Town Council	Hypoendemic	Urban	Hospital	Public	February	2018	Wet	EDS	-2.7757	33.9956	Yes	57	Average	76	Good	39.9167	Poor	0	Poor
Simiyu	Bariadi Town Council	Hypoendemic	Urban	Dispensary	Public	February	2018	Wet	EDS	-2.85696	34.0139	Yes	96	Good	87	Good	96.2083	Good	100	Good
Simiyu	Bariadi Town Council	Hypoendemic	Urban	Dispensary	FBO/NGO	February	2018	Wet	EDS	-2.64496	34.0101	Yes	69.8	Average	71	Average	55.0833	Average	70	Average
Simiyu	Bariadi Town Council	Hypoendemic	Urban	Dispensary	Public	September	2017	Dry	EDS	-2.65201	33.8707	Yes	63	Average	65	Average	54.7083	Average	75	Good
Simiyu	Bariadi Town Council	Hypoendemic	Urban	Dispensary	Private	June	2018	Dry	EDS	-2.80901	33.9833	Yes	64	Average	82	Good	55.2083	Average	85	Good
Simiyu	Bariadi Town Council	Hypoendemic	Urban	Dispensary	Public	September	2017	Dry	EDS	-2.68351	33.9267	Yes	84	Good	94	Good	79.5	Good	85	Good
Simiyu	Bariadi Town Council	Hypoendemic	Urban	Dispensary	Private	February	2018	Wet	EDS	-2.85255	34.0581	Yes	94	Good	100	Good	92.7917	Good	100	Good
Simiyu	Bariadi Town Council	Hypoendemic	Urban	Dispensary	Private	September	2017	Dry	EDS	-2.83488	33.9928	Yes	93	Good	100	Good	94.5	Good	100	Good
Simiyu	Bariadi Town Council	Hypoendemic	Urban	Dispensary	Private	February	2018	Wet	EDS	-2.83488	33.9928	Yes	63	Average	76	Good	60.8333	Average	75	Good
Simiyu	Bariadi Town Council	Hypoendemic	Urban	Dispensary	Public	September	2017	Dry	EDS	-2.74411	34.0257	Yes	61	Average	91	Good	41.2083	Poor	65	Average
Simiyu	Bariadi Town Council	Hypoendemic	Urban	Dispensary	Public	February	2018	Wet	EDS	-2.74411	34.0257	Yes	66	Average	56	Average	52.0833	Average	45	Poor
Simiyu	Bariadi Town Council	Hypoendemic	Urban	Dispensary	Private	June	2018	Dry	EDS	-2.79971	33.9939	Yes	82	Good	85	Good	77.8333	Good	90	Good
Simiyu	Bariadi Town Council	Hypoendemic	Urban	Health Center	Public	September	2017	Dry	EDS	-2.79785	33.9918	Yes	81	Good	82	Good	74.2917	Average	75	Good
Simiyu	Bariadi Town Council	Hypoendemic	Urban	Health Center	Public	February	2018	Wet	EDS	-2.79785	33.9918	Yes	81	Good	83	Good	39.5625	Poor	90	Good
Simiyu	Bariadi Town Council	Hypoendemic	Urban	Dispensary	Private	September	2017	Dry	EDS	-2.80237	33.9919	Yes	80	Good	65	Average	0	Poor	0	Poor
Simiyu	Bariadi Town Council	Hypoendemic	Urban	Dispensary	Private	February	2018	Wet	EDS	-2.80237	33.9919	Yes	84.2	Good	99.4	Good	81.4917	Good	90	Good
Simiyu	Bariadi Town Council	Hypoendemic	Urban	Health Center	Public	September	2017	Dry	EDS	-2.69497	33.8399	Yes	72	Average	87	Good	32.6667	Poor	90	Good
Simiyu	Bariadi Town Council	Hypoendemic	Urban	Health Center	Public	February	2018	Wet	EDS	-2.69497	33.8399	Yes	82	Good	86	Good	78.25	Good	0	Poor
Simiyu	Bariadi Town Council	Hypoendemic	Urban	Dispensary	Public	June	2018	Dry	EDS	-2.74632	34.0612	Yes	82	Good	62	Average	84.0833	Good	95	Good
Simiyu	Bariadi Town Council	Hypoendemic	Urban	Dispensary	Public	September	2017	Dry	EDS	-2.73737	33.9686	Yes	72	Average	74	Average	62.75	Average	75	Good
Simiyu	Bariadi Town Council	Hypoendemic	Urban	Dispensary	Public	June	2018	Dry	EDS	-2.73737	33.9686	Yes	69	Average	85	Good	64.4167	Average	80	Good
Simiyu	Bariadi Town Council	Hypoendemic	Urban	Dispensary	FBO/NGO	February	2018	Wet	EDS	-2.68237	33.9943	Yes	72	Average	68	Average	0	Poor	0	Poor
Simiyu	Busega District Council	Hypoendemic	Rural	Dispensary	Public	February	2018	Wet	EDS	-2.48009	33.6788	Yes	98	Good	0	Poor	0	Poor	0	Poor
Simiyu	Busega District Council	Hypoendemic	Rural	Dispensary	Public	September	2017	Dry	EDS	-2.48009	33.6788	Yes	93	Good	94	Good	0	Poor	0	Poor
Simiyu	Busega District Council	Hypoendemic	Rural	Dispensary	Public	July	2018	Dry	EDS	-2.33928	33.7557	Yes	54	Average	81	Good	30.375	Poor	0	Poor
Simiyu	Busega District Council	Hypoendemic	Rural	Dispensary	Public	February	2018	Wet	EDS	-2.29107	33.7557	Yes	78	Good	74	Average	62.3333	Average	95	Good
Simiyu	Busega District Council	Hypoendemic	Rural	Dispensary	Public	February	2018	Wet	EDS	-2.46592	33.7611	Yes	81	Good	68	Average	0	Poor	0	Poor
Simiyu	Busega District Council	Hypoendemic	Rural	Health Center	Public	July	2018	Dry	EDS	-2.41046	33.7748	Yes	85	Good	91	Good	92.0833	Good	100	Good
Simiyu	Busega District Council	Hypoendemic	Rural	Dispensary	Public	July	2018	Dry	EDS	-2.41046	33.7748	Yes	70	Average	65	Average	70.2917	Average	100	Good
Simiyu	Busega District Council	Hypoendemic	Rural	Dispensary	Public	September	2017	Dry	EDS	-2.29663	33.7128	Yes	66	Average	95	Good	56.1667	Average	70	Average
Simiyu	Busega District Council	Hypoendemic	Rural	Dispensary	Public	July	2018	Dry	EDS	-2.29663	33.7128	Yes	71	Average	59	Average	0	Poor	0	Poor
Simiyu	Busega District Council	Hypoendemic	Rural	Dispensary	Public	September	2017	Dry	EDS	-2.31362	33.9203	Yes	83	Good	76	Good	0	Poor	0	Poor
Simiyu	Busega District Council	Hypoendemic	Rural	Dispensary	Public	July	2018	Dry	EDS	-2.31362	33.9203	Yes	82	Good	97	Good	78.0833	Good	90	Good
Simiyu	Busega District Council	Hypoendemic	Rural	Dispensary	Private	July	2018	Dry	EDS	-2.24559	33.8488	Yes	76	Good	97	Good	72	Average	65	Average
Simiyu	Busega District Council	Hypoendemic	Rural	Dispensary	Public	September	2017	Dry	EDS	-2.22202	33.8605	Yes	79	Good	94	Good	83.1667	Good	65	Average
Simiyu	Busega District Council	Hypoendemic	Rural	Dispensary	Public	July	2018	Dry	EDS	-2.30924	33.8682	Yes	97	Good	100	Good	95	Good	100	Good
Simiyu	Busega District Council	Hypoendemic	Rural	Dispensary	Public	February	2018	Wet	EDS	-2.444	33.8063	Yes	74	Average	71	Average	68.6667	Average	90	Good
Simiyu	Busega District Council	Hypoendemic	Rural	Dispensary	Public	July	2018	Dry	EDS	-2.444	33.8063	Yes	79	Good	97	Good	69.375	Average	100	Good
Simiyu	Busega District Council	Hypoendemic	Rural	Dispensary	FBO/NGO	July	2018	Dry	EDS	-2.24721	33.8477	Yes	63	Average	75	Good	54.2083	Average	55	Average
Simiyu	Busega District Council	Hypoendemic	Rural	Hospital	FBO/NGO	July	2018	Dry	EDS	-2.33488	33.8758	Yes	89	Good	76	Good	89.1667	Good	80	Good
Simiyu	Busega District Council	Hypoendemic	Rural	Dispensary	Public	February	2018	Wet	EDS	-2.37716	33.7974	Yes	76	Good	50	Average	73.3333	Average	80	Good
Simiyu	Busega District Council	Hypoendemic	Rural	Dispensary	Private	July	2018	Dry	EDS	-2.24737	33.8442	Yes	83	Good	79	Good	78.25	Good	85	Good
Simiyu	Busega District Council	Hypoendemic	Rural	Dispensary	Public	February	2018	Wet	EDS	-2.37716	33.7974	Yes	94	Good	91	Good	97.0833	Good	85	Good
Simiyu	Busega District Council	Hypoendemic	Rural	Dispensary	FBO/NGO	February	2018	Wet	EDS	-2.43651	33.5675	Yes	60	Average	53	Average	49.5	Poor	95	Good
Simiyu	Busega District Council	Hypoendemic	Rural	Dispensary	Public	July	2018	Dry	EDS	-2.31362	33.9203	Yes	89	Good	88	Good	85.4583	Good	100	Good
Simiyu	Busega District Council	Hypoendemic	Rural	Dispensary	Public	July	2018	Dry	EDS	-2.31502	33.81	Yes	77	Good	62	Average	0	Poor	0	Poor
Simiyu	Busega District Council	Hypoendemic	Rural	Dispensary	Public	September	2017	Dry	EDS	-2.49022	33.8453	Yes	79	Good	91	Good	79.1667	Good	100	Good
Simiyu	Busega District Council	Hypoendemic	Rural	Dispensary	Public	February	2018	Wet	EDS	-2.49022	33.8453	Yes	93	Good	94	Good	94.5833	Good	75	Good
Simiyu	Busega District Council	Hypoendemic	Rural	Dispensary	Public	February	2018	Wet	EDS	-2.50562	33.6114	Yes	88	Good	94	Good	80.5833	Good	90	Good
Simiyu	Busega District Council	Hypoendemic	Rural	Dispensary	Public	February	2018	Wet	EDS	-2.32191	33.6717	Yes	65	Average	71	Average	63.125	Average	60	Average
Simiyu	Busega District Council	Hypoendemic	Rural	Dispensary	Public	February	2018	Wet	EDS	-2.39462	33.6805	Yes	73	Average	97	Good	61.7917	Average	90	Good
Simiyu	Itilima District Council	Hypoendemic	Rural	Dispensary	Public	September	2017	Dry	EDS	-2.88946	34.1786	Yes	85	Good	92	Good	88.9583	Good	70	Average
Simiyu	Itilima District Council	Hypoendemic	Rural	Dispensary	Public	August	2018	Dry	EDS	-2.76735	34.1946	Yes	60.6	Average	51.4	Average	27.5	Poor	0	Poor
Simiyu	Itilima District Council	Hypoendemic	Rural	Dispensary	Public	August	2018	Dry	EDS	-2.73131	34.1577	Yes	95	Good	76	Good	100	Good	100	Good
Simiyu	Itilima District Council	Hypoendemic	Rural	Health Center	Public	September	2017	Dry	EDS	-2.84124	34.1595	Yes	93	Good	100	Good	92.9583	Good	95	Good
Simiyu	Itilima District Council	Hypoendemic	Rural	Health Center	Public	February	2018	Wet	EDS	-2.84124	34.1595	Yes	92	Good	100	Good	91.7083	Good	100	Good
Simiyu	Itilima District Council	Hypoendemic	Rural	Dispensary	Public	September	2017	Dry	EDS	-2.92078	33.9591	Yes	80	Good	91	Good	32.6667	Poor	95	Good
Simiyu	Itilima District Council	Hypoendemic	Rural	Dispensary	Public	September	2017	Dry	EDS	-2.8894	33.7598	Yes	67	Average	76	Good	0	Poor	0	Poor
Simiyu	Itilima District Council	Hypoendemic	Rural	Dispensary	Public	September	2017	Dry	EDS	-2.9649	34.2239	Yes	63	Average	76	Good	6	Poor	85	Good
Simiyu	Itilima District Council	Hypoendemic	Rural	Dispensary	Public	February	2018	Wet	EDS	-2.98564	34.3195	Yes	56	Average	91	Good	35.625	Poor	45	Poor
Simiyu	Itilima District Council	Hypoendemic	Rural	Dispensary	Public	September	2017	Dry	EDS	-2.90257	34.1276	Yes	55	Average	91	Good	29.4583	Poor	85	Good
Simiyu	Itilima District Council	Hypoendemic	Rural	Dispensary	Public	August	2018	Dry	EDS	-2.90257	34.1276	Yes	76	Good	100	Good	68.0417	Average	70	Average
Simiyu	Itilima District Council	Hypoendemic	Rural	Dispensary	Public	September	2017	Dry	EDS	-2.80411	34.1922	Yes	76	Good	79	Good	17.9167	Poor	80	Good
Simiyu	Itilima District Council	Hypoendemic	Rural	Dispensary	Public	August	2018	Dry	EDS	-2.80411	34.1922	Yes	68	Average	82	Good	55.75	Average	95	Good
Simiyu	Itilima District Council	Hypoendemic	Rural	Dispensary	FBO/NGO	September	2017	Dry	EDS	-3.03145	33.9084	Yes	75	Good	71	Average	0	Poor	67	Average
Simiyu	Itilima District Council	Hypoendemic	Rural	Dispensary	Public	February	2018	Wet	EDS	-2.82097	34.3257	Yes	91	Good	88	Good	88.6667	Good	100	Good
Simiyu	Itilima District Council	Hypoendemic	Rural	Dispensary	Public	September	2017	Dry	EDS	-2.87745	34.2261	Yes	93	Good	95	Good	0	Poor	0	Poor
Simiyu	Itilima District Council	Hypoendemic	Rural	Dispensary	Public	September	2017	Dry	EDS	-2.91887	34.2662	Yes	94	Good	94	Good	0	Poor	0	Poor
Simiyu	Itilima District Council	Hypoendemic	Rural	Dispensary	Public	February	2018	Wet	EDS	-2.91887	34.2662	Yes	82	Good	79	Good	36.0833	Poor	95	Good
Simiyu	Itilima District Council	Hypoendemic	Rural	Health Center	Public	September	2017	Dry	EDS	-3.04938	33.9968	Yes	73	Average	68	Average	54.1667	Average	65	Average
Simiyu	Itilima District Council	Hypoendemic	Rural	Health Center	Public	February	2018	Wet	EDS	-3.04938	33.9968	Yes	97	Good	97	Good	99.5833	Good	100	Good
Simiyu	Itilima District Council	Hypoendemic	Rural	Dispensary	Public	February	2018	Wet	EDS	-2.97743	33.9404	Yes	96	Good	100	Good	95.4583	Good	100	Good
Simiyu	Itilima District Council	Hypoendemic	Rural	Dispensary	Public	September	2017	Dry	EDS	-2.77746	34.2423	Yes	92	Good	91	Good	0	Poor	0	Poor
Simiyu	Itilima District Council	Hypoendemic	Rural	Dispensary	Public	September	2018	Dry	EDS	-2.77746	34.2423	Yes	62	Average	56	Average	30.8333	Poor	60	Average
Simiyu	Itilima District Council	Hypoendemic	Rural	Dispensary	Public	September	2017	Dry	EDS	-2.86858	33.6936	Yes	87	Good	83	Good	0	Poor	0	Poor
Simiyu	Itilima District Council	Hypoendemic	Rural	Dispensary	Public	February	2018	Wet	EDS	-2.86858	33.6936	Yes	86	Good	79	Good	82.9583	Good	100	Good
Simiyu	Itilima District Council	Hypoendemic	Rural	Dispensary	Public	February	2018	Wet	EDS	-2.83604	34.2302	Yes	93	Good	82	Good	0	Poor	0	Poor
Simiyu	Itilima District Council	Hypoendemic	Rural	Health Center	Public	September	2017	Dry	EDS	-2.96341	33.8111	Yes	87	Good	71	Average	43.5417	Poor	100	Good
Simiyu	Maswa District Council	Hypoendemic	Rural	Dispensary	Public	February	2018	Wet	EDS	-3.23001	33.519	Yes	84.5	Good	52.5	Average	0	Poor	0	Poor
Simiyu	Maswa District Council	Hypoendemic	Rural	Dispensary	Public	September	2017	Dry	EDS	-3.29805	33.7252	Yes	67	Average	68	Average	26.25	Poor	90	Good
Simiyu	Maswa District Council	Hypoendemic	Rural	Dispensary	Public	July	2018	Dry	EDS	-3.1236	34.0087	Yes	81	Good	88	Good	41.6667	Poor	90	Good
Simiyu	Maswa District Council	Hypoendemic	Rural	Dispensary	Public	July	2018	Dry	EDS	-3.06547	33.7833	Yes	69	Average	68	Average	29.7917	Poor	90	Good
Simiyu	Maswa District Council	Hypoendemic	Rural	Dispensary	FBO/NGO	July	2018	Dry	EDS	-3.44844	33.9827	Yes	74	Average	100	Good	59.1667	Average	85	Good
Simiyu	Maswa District Council	Hypoendemic	Rural	Dispensary	Public	September	2017	Dry	EDS	-2.89007	33.5549	Yes	76	Good	65	Average	0	Poor	0	Poor
Simiyu	Maswa District Council	Hypoendemic	Rural	Dispensary	Public	July	2018	Dry	EDS	-3.08093	34.0911	Yes	74	Average	62	Average	69.9167	Average	85	Good
Simiyu	Maswa District Council	Hypoendemic	Rural	Dispensary	Public	September	2017	Dry	EDS	-3.25155	33.6338	Yes	80	Good	88	Good	39.0417	Poor	0	Poor
Simiyu	Maswa District Council	Hypoendemic	Rural	Dispensary	Public	February	2018	Wet	EDS	-3.25155	33.6338	Yes	92	Good	89	Good	88.2917	Good	100	Good
Simiyu	Maswa District Council	Hypoendemic	Rural	Dispensary	Public	February	2018	Wet	EDS	-3.25155	33.6338	Yes	87	Good	82	Good	20.7083	Poor	95	Good
Simiyu	Maswa District Council	Hypoendemic	Rural	Dispensary	Public	September	2017	Dry	EDS	-2.85265	33.6126	Yes	74	Average	50	Average	0	Poor	0	Poor
Simiyu	Maswa District Council	Hypoendemic	Rural	Dispensary	Public	February	2018	Wet	EDS	-2.85265	33.6126	Yes	58	Average	79	Good	0	Poor	80	Good
Simiyu	Maswa District Council	Hypoendemic	Rural	Dispensary	Public	September	2017	Dry	EDS	-2.95195	33.6637	Yes	81	Good	94	Good	53.5	Average	80	Good
Simiyu	Maswa District Council	Hypoendemic	Rural	Dispensary	Public	February	2018	Wet	EDS	-2.95195	33.6637	Yes	70	Average	82	Good	52.5	Average	40	Poor
Simiyu	Maswa District Council	Hypoendemic	Rural	Dispensary	Public	September	2017	Dry	EDS	-3.09268	33.7193	Yes	84	Good	88	Good	81.0417	Good	80	Good
Simiyu	Maswa District Council	Hypoendemic	Rural	Health Center	Public	February	2018	Wet	EDS	-3.14416	33.5144	Yes	78	Good	87	Good	75.625	Good	55	Average
Simiyu	Maswa District Council	Hypoendemic	Rural	Dispensary	Public	February	2018	Wet	EDS	-3.0835	33.8734	Yes	92	Good	0	Poor	0	Poor	0	Poor
Simiyu	Maswa District Council	Hypoendemic	Rural	Dispensary	Public	September	2017	Dry	EDS	-3.32792	33.6353	Yes	82	Good	88	Good	0	Poor	0	Poor
Simiyu	Maswa District Council	Hypoendemic	Rural	Dispensary	Public	February	2018	Wet	EDS	-3.32792	33.6353	Yes	90	Good	100	Good	81.0417	Good	100	Good
Simiyu	Maswa District Council	Hypoendemic	Rural	Dispensary	Public	July	2018	Dry	EDS	-3.1987	33.8027	Yes	68	Average	76	Good	19.9167	Poor	0	Poor
Simiyu	Maswa District Council	Hypoendemic	Rural	Hospital	Public	September	2017	Dry	EDS	-3.1858	33.7825	Yes	98	Good	97	Good	97.375	Good	100	Good
Simiyu	Maswa District Council	Hypoendemic	Rural	Dispensary	Public	February	2018	Dry	EDS	-3.03391	33.5082	Yes	63	Average	69	Average	0	Poor	0	Poor
Simiyu	Maswa District Council	Hypoendemic	Rural	Dispensary	Public	September	2017	Dry	EDS	-3.04832	33.6401	Yes	58	Average	32	Poor	13.9583	Poor	60	Average
Simiyu	Maswa District Council	Hypoendemic	Rural	Dispensary	Public	September	2017	Dry	EDS	-3.48411	33.7624	Yes	92	Good	91	Good	90.4167	Good	100	Good
Simiyu	Maswa District Council	Hypoendemic	Rural	Dispensary	Public	February	2018	Wet	EDS	-3.48411	33.7624	Yes	82	Good	74	Average	20.8333	Poor	80	Good
Simiyu	Maswa District Council	Hypoendemic	Rural	Dispensary	Private	July	2018	Dry	EDS	-3.18444	33.7799	Yes	97	Good	100	Good	99.1667	Good	90	Good
Simiyu	Maswa District Council	Hypoendemic	Rural	Dispensary	Public	July	2018	Dry	EDS	-3.11885	34.0712	Yes	78	Good	94	Good	54.7917	Average	85	Good
Simiyu	Maswa District Council	Hypoendemic	Rural	Health Center	Public	February	2018	Wet	EDS	-3.34516	33.69	Yes	72	Average	65	Average	75.4167	Good	55	Average
Simiyu	Maswa District Council	Hypoendemic	Rural	Dispensary	Public	February	2018	Wet	EDS	-3.11209	33.9079	Yes	73	Average	91	Good	64.2083	Average	80	Good
Simiyu	Maswa District Council	Hypoendemic	Rural	Dispensary	Public	February	2018	Wet	EDS	-3.1325	33.9565	Yes	99	Good	95	Good	100	Good	100	Good
Simiyu	Maswa District Council	Hypoendemic	Rural	Dispensary	Public	February	2018	Wet	EDS	-3.41741	34.098	Yes	83	Good	71	Average	86.25	Good	80	Good
Simiyu	Maswa District Council	Hypoendemic	Rural	Dispensary	Public	February	2018	Wet	EDS	-3.42211	33.704	Yes	92	Good	100	Good	90.4167	Good	100	Good
Simiyu	Maswa District Council	Hypoendemic	Rural	Dispensary	Public	February	2018	Wet	EDS	-2.95221	33.6024	Yes	67	Average	68	Average	61.4583	Average	85	Good
Simiyu	Maswa District Council	Hypoendemic	Rural	Dispensary	Public	July	2018	Dry	EDS	-2.95221	33.6024	Yes	74	Average	56	Average	75.125	Good	90	Good
Simiyu	Meatu District Council	Hypoendemic	Rural	Health Center	Public	March	2018	Wet	EDS	-3.90207	34.5203	Yes	85	Good	76	Good	62.375	Average	85	Good
Simiyu	Meatu District Council	Hypoendemic	Rural	Dispensary	Public	August	2018	Dry	EDS	-3.82508	34.4145	Yes	89	Good	87	Good	90.8333	Good	90	Good
Simiyu	Meatu District Council	Hypoendemic	Rural	Dispensary	Public	March	2018	Wet	EDS	-3.7226	34.0986	Yes	89	Good	89	Good	90.4167	Good	90	Good
Simiyu	Meatu District Council	Hypoendemic	Rural	Dispensary	Public	February	2018	Wet	EDS	-3.02184	34.1383	Yes	69	Average	59	Average	15.625	Poor	70	Average
Simiyu	Meatu District Council	Hypoendemic	Rural	Dispensary	Public	August	2018	Dry	EDS	-3.09667	34.3054	Yes	71	Average	71	Average	15.625	Poor	60	Average
Simiyu	Meatu District Council	Hypoendemic	Rural	Dispensary	FBO/NGO	August	2018	Dry	EDS	-3.52855	34.31	Yes	74	Average	82	Good	15	Poor	0	Poor
Simiyu	Meatu District Council	Hypoendemic	Rural	Dispensary	Public	August	2018	Dry	EDS	-3.83862	34.6437	Yes	97	Good	97	Good	97.0833	Good	100	Good
Simiyu	Meatu District Council	Hypoendemic	Rural	Dispensary	Public	August	2018	Dry	EDS	-3.83692	34.256	Yes	76	Good	76	Good	79.0417	Good	80	Good
Simiyu	Meatu District Council	Hypoendemic	Rural	Dispensary	Public	February	2018	Wet	EDS	-3.19617	34.1253	Yes	95	Good	94	Good	93.2917	Good	100	Good
Simiyu	Meatu District Council	Hypoendemic	Rural	Dispensary	Public	March	2018	Wet	EDS	-3.83597	34.1719	Yes	91	Good	97	Good	92.4167	Good	100	Good
Simiyu	Meatu District Council	Hypoendemic	Rural	Dispensary	Public	August	2018	Dry	EDS	-3.51688	34.0859	Yes	94	Good	100	Good	93.75	Good	90	Good
Simiyu	Meatu District Council	Hypoendemic	Rural	Dispensary	Public	August	2018	Dry	EDS	-3.44647	34.14	Yes	87	Good	79	Good	82.5	Good	85	Good
Simiyu	Meatu District Council	Hypoendemic	Rural	Dispensary	Public	February	2018	Wet	EDS	-3.14136	34.2441	Yes	79	Good	94	Good	71.6667	Average	100	Good
Simiyu	Meatu District Council	Hypoendemic	Rural	Dispensary	Public	August	2018	Dry	EDS	-3.79049	34.3097	Yes	63	Average	79	Good	63.9583	Average	80	Good
Simiyu	Meatu District Council	Hypoendemic	Rural	Dispensary	Public	August	2018	Dry	EDS	-3.88939	34.2923	Yes	91	Good	91	Good	48.2917	Poor	95	Good
Simiyu	Meatu District Council	Hypoendemic	Rural	Dispensary	Public	March	2018	Wet	EDS	-3.75791	34.3508	Yes	51	Average	32	Poor	0	Poor	0	Poor
Simiyu	Meatu District Council	Hypoendemic	Rural	Dispensary	Public	August	2018	Dry	EDS	-3.84883	34.2068	Yes	70	Average	74	Average	32	Poor	0	Poor
Simiyu	Meatu District Council	Hypoendemic	Rural	Dispensary	Public	August	2018	Dry	EDS	-3.71114	34.3098	Yes	96	Good	100	Good	97.0833	Good	100	Good
Simiyu	Meatu District Council	Hypoendemic	Rural	Dispensary	Public	March	2018	Wet	EDS	-3.61038	34.2822	Yes	43	Poor	62	Average	26.25	Poor	90	Good
Simiyu	Meatu District Council	Hypoendemic	Rural	Dispensary	Public	March	2018	Wet	EDS	-3.53198	34.2508	Yes	79	Good	97	Good	73.2917	Average	70	Average
Simiyu	Meatu District Council	Hypoendemic	Rural	Health Center	Public	February	2018	Wet	EDS	-3.21996	34.2105	Yes	84	Good	65	Average	81.5833	Good	90	Good
Simiyu	Meatu District Council	Hypoendemic	Rural	Dispensary	Public	August	2018	Dry	EDS	-3.26697	34.133	Yes	70	Average	53	Average	47.7083	Poor	0	Poor
Simiyu	Meatu District Council	Hypoendemic	Rural	Dispensary	Public	August	2018	Dry	EDS	-3.93639	34.2577	Yes	72	Average	59	Average	0	Poor	0	Poor
Simiyu	Meatu District Council	Hypoendemic	Rural	Dispensary	Public	March	2018	Wet	EDS	-3.51463	34.4916	Yes	67	Average	76	Good	0	Poor	0	Poor
Simiyu	Meatu District Council	Hypoendemic	Rural	Dispensary	Public	March	2018	Wet	EDS	-3.71561	34.4262	Yes	76	Good	88	Good	75.875	Good	65	Average
Simiyu	Meatu District Council	Hypoendemic	Rural	Dispensary	Public	August	2018	Dry	EDS	-3.01247	34.3142	Yes	71	Average	65	Average	31.6667	Poor	65	Average
Simiyu	Meatu District Council	Hypoendemic	Rural	Dispensary	Private	August	2018	Dry	EDS	-3.89708	34.5277	Yes	86	Good	97	Good	80.625	Good	0	Poor
Simiyu	Meatu District Council	Hypoendemic	Rural	Dispensary	Public	March	2018	Wet	EDS	-3.5751	34.3832	Yes	73	Average	100	Good	39.1667	Poor	90	Good
Simiyu	Meatu District Council	Hypoendemic	Rural	Dispensary	Public	March	2018	Wet	EDS	-3.53835	34.4486	Yes	81	Good	71	Average	82.625	Good	75	Good
Simiyu	Meatu District Council	Hypoendemic	Rural	Dispensary	FBO/NGO	August	2018	Dry	EDS	-3.52659	34.3125	Yes	79	Good	79	Good	76.0417	Good	90	Good
Singida	Iramba District Council	Hypoendemic	Rural	Dispensary	Public	December	2018	Wet	Paper based	-4.10201	34.3264	No	82.1833	Good	75.4	Good	73.3333	Average	80	Good
Singida	Iramba District Council	Hypoendemic	Rural	Hospital	Public	July	2018	Dry	Paper based	-4.26035	34.3647	No	18.5	Poor	74	Average	0	Poor	0	Poor
Singida	Iramba District Council	Hypoendemic	Rural	Dispensary	FBO/NGO	December	2018	Wet	Paper based	-4.42751	34.4755	No	66.0375	Average	63.4	Average	35	Poor	100	Good
Singida	Iramba District Council	Hypoendemic	Rural	Health Center	Public	December	2018	Wet	Paper based	-4.42865	34.4721	No	37.3563	Poor	64	Average	0	Poor	0	Poor
Singida	Iramba District Council	Hypoendemic	Rural	Dispensary	Public	December	2018	Wet	Paper based	-4.51454	34.5172	No	72.1042	Average	59	Average	76.9167	Good	80	Good
Singida	Iramba District Council	Hypoendemic	Rural	Dispensary	Public	December	2018	Wet	Paper based	-4.337	34.1999	No	98.5	Good	94	Good	100	Good	100	Good
Singida	Iramba District Council	Hypoendemic	Rural	Dispensary	FBO/NGO	December	2018	Wet	Paper based	-4.12574	34.3315	No	59.5454	Average	61.34	Average	0.166667	Poor	80	Good
Singida	Iramba District Council	Hypoendemic	Rural	Dispensary	Public	November	2018	Wet	Paper based	-4.65236	34.186	No	99	Good	96	Good	100	Good	100	Good
Singida	Itigi District Council	Hypoendemic	Rural	Dispensary	Public	December	2018	Wet	Paper based	-5.57117	34.6018	No	68.425	Average	67	Average	76.25	Good	56.2	Average
Singida	Itigi District Council	Hypoendemic	Rural	Health Center	Public	July	2018	Dry	Paper based	-5.70764	34.4902	No	78.4375	Good	100	Good	48.75	Poor	90	Good
Singida	Itigi District Council	Hypoendemic	Rural	Dispensary	Public	December	2018	Wet	Paper based	-5.65262	34.5249	No	46.6083	Poor	80.6	Good	8.33333	Poor	0	Poor
Singida	Itigi District Council	Hypoendemic	Rural	Hospital	FBO/NGO	July	2018	Dry	Paper based	-5.6984	34.4991	No	87.0458	Good	80.6	Good	88.3333	Good	80	Good
Singida	Mkalama District Council	Hypoendemic	Rural	Dispensary	Public	November	2017	Wet	Paper based	-4.56667	34.6333	No	85.6667	Good	66	Average	91.6667	Good	100	Good
Singida	Mkalama District Council	Hypoendemic	Rural	Dispensary	FBO/NGO	December	2017	Wet	Paper based	-4.56667	34.6333	No	67.3317	Average	72.66	Average	65.4167	Average	60	Average
Singida	Mkalama District Council	Hypoendemic	Rural	Health Center	Public	December	2017	Wet	Paper based	-4.45092	34.6276	No	97	Good	89	Good	100	Good	100	Good
Singida	Singida District Council	Hypoendemic	Rural	Dispensary	Public	October	2018	Dry	Paper based	-4.45092	34.6276	No	100	Good	100	Good	100	Good	100	Good
Singida	Singida District Council	Hypoendemic	Rural	Dispensary	Public	October	2018	Dry	Paper based	-4.72793	34.94	No	63.3125	Average	70	Average	70	Average	60	Average
Singida	Singida District Council	Hypoendemic	Rural	Dispensary	Public	October	2018	Dry	Paper based	-4.76329	34.8523	No	40.8708	Poor	61.4	Average	8.33333	Poor	0	Poor
Singida	Singida District Council	Hypoendemic	Rural	Hospital	FBO/NGO	October	2018	Dry	Paper based	-4.68036	34.9642	No	92.3125	Good	84	Good	85.25	Good	100	Good
Songwe	Ileje District Council	Hypoendemic	Rural	Hospital	FBO/NGO	August	2018	Dry	Paper based	-4.54873	34.843	No	75	Good	82	Good	36.25	Poor	100	Good
Songwe	Mbozi District Council	Hypoendemic	Rural	Dispensary	Public	August	2018	Dry	Paper based	-9.01628	32.9998	No	49.9567	Poor	50.66	Average	39.1667	Poor	75	Good
Songwe	Momba District Council	Hypoendemic	Rural	Health Center	Public	August	2018	Dry	Paper based	-8.35759	32.2943	No	82.9208	Good	76.6	Good	87.5833	Good	100	Good
Songwe	Songwe District Council	Hypoendemic	Rural	Dispensary	Public	August	2018	Dry	Paper based	-8.38739	33.0003	No	44.9792	Poor	64	Average	26.6667	Poor	50	Average
Songwe	Tunduma Town Council	Hypoendemic	Urban	Dispensary	Private	August	2018	Dry	Paper based	-9.31223	32.7667	No	79.1292	Good	54.6	Average	76.6667	Good	100	Good
Songwe	Tunduma Town Council	Hypoendemic	Urban	Health Center	FBO/NGO	August	2018	Dry	Paper based	-9.30446	32.763	No	89.2396	Good	88	Good	83.9583	Good	100	Good
Tabora	Igunga District Council	mesoendemic	Rural	Hospital	Public	November	2018	Wet	Paper based	-4.28789	33.8719	No	77.3	Good	79.2	Good	80	Good	100	Good
Tabora	Kaliua District Council	mesoendemic	Rural	Hospital	FBO/NGO	December	2018	Wet	Paper based	-5.05639	31.7946	No	70.1667	Average	80	Good	66.9167	Average	83	Good
Tabora	Nzega District Council	mesoendemic	Rural	Hospital	Public	November	2018	Wet	Paper based	-4.21693	33.1785	No	42.1042	Poor	86	Good	4.16667	Poor	0	Poor
Tabora	Urambo District Council	mesoendemic	Rural	Dispensary	Public	October	2018	Dry	Paper based	-5.22153	32.3006	No	45.725	Poor	93.4	Good	7.5	Poor	0	Poor
Tabora	Urambo District Council	mesoendemic	Rural	Dispensary	Public	October	2018	Dry	Paper based	-5.00787	32.0444	No	54.9917	Average	67.8	Average	51.6667	Average	79	Good
Tabora	Urambo District Council	mesoendemic	Rural	Dispensary	Public	October	2018	Dry	Paper based	-4.93337	32.0926	No	44.875	Poor	100	Good	2.5	Poor	0	Poor
Tabora	Urambo District Council	mesoendemic	Rural	Hospital	Public	December	2018	Wet	Paper based	-5.08109	32.0745	No	38.3333	Poor	70	Average	8.33333	Poor	0	Poor
Tabora	Urambo District Council	mesoendemic	Rural	Health Center	Public	October	2018	Dry	Paper based	-5.09286	32.3141	No	15.5	Poor	32	Poor	30	Poor	0	Poor
Tabora	Uyui District Council	mesoendemic	Rural	Dispensary	Public	December	2018	Wet	Paper based	-4.8643	33.1004	No	68.8917	Average	82.4	Good	40.1667	Poor	68	Average
Tanga	Pangani District Council	Hypoendemic	Rural	Dispensary	Public	July	2018	Dry	Paper based	-5.27591	38.8491	No	74.4792	Average	82	Good	63.9167	Average	80	Good
Tanga	Pangani District Council	Hypoendemic	Rural	Dispensary	Public	July	2018	Dry	Paper based	-5.7599	38.7019	No	75.625	Good	70	Average	72.5	Average	80	Good
Tanga	Pangani District Council	Hypoendemic	Rural	Dispensary	Public	July	2018	Dry	Paper based	-5.80368	38.6672	No	49.725	Poor	67.4	Average	76.25	Good	0	Poor
Tanga	Pangani District Council	Hypoendemic	Rural	Hospital	Public	July	2018	Dry	Paper based	-5.42626	38.9715	No	75.3333	Good	77	Good	66.8333	Average	85	Good

## Sheet: SUBSCORES
opd staffing level	staff training	malaria reference materials	essential equipment	opd info system tools	history taking	physical exam	testing	diagnosis	treatment	counselling	Patient satisfaction
100	25	60	30	100	11.25	17.5	25	25	25	5	0
50	40	80	60	33	54.5	66	79.25	100	75.25	61.75	65
100	40	0	0	0	0	0	0	0	0	0	0
83	50	80	60	100	70	85	87.5	75	87.5	85	75
0	0	100	0	0	0	0	0	0	0	0	0
100	47	80	80	100	60	55	100	100	100	50	100
100	50	70	80	100	27.5	40	50	50	0	40	100
83	50	100	80	100	90	85	100	100	50	70	92
100	100	100	80	100	85	90	100	100	50	80	100
50	96	80	80	83	17.5	5	0	50	55	20	92
67	75	40	100	100	41	10	50	50	94	70	100
100	50	30	80	67	40	40	100	50	75	40	92
100	54	100	100	100	49	45	87.5	100	100	70	100
100	75	90	100	100	37.5	45	50	50	90	50	100
83	17	0	100	100	50	40	50	50	50	65	0
100	64	80	80	100	30	10	50	50	100	40	42
100	50	70	50	100	47.5	20	100	100	100	40	90
100	100	40	80	100	62.5	80	100	100	100	60	0
82	3	0	50	100	26.5	10	75	100	100	10	100
33	17	20	40	100	35	0	100	100	90	20	100
100	48	0	60	100	40.5	35	100	100	75	30	58
67	63	30	100	100	80	90	100	90	100	90	100
67	0	20	40	67	11.5	5	50	50	100	5	88
100	50	40	80	50	35.5	47.5	50	50	37.5	40	100
100	0	60	100	100	38.75	40	50	50	50	40	100
100	50	100	100	100	52.5	55	75	75	75	60	95
50	100	50	80	100	40	27.5	100	100	100	45	55
0	100	40	20	100	32.5	32.5	50	50	50	5	100
100	50	100	100	100	48.75	50	50	50	37.5	50	100
33	50	20	60	100	62.5	30	91.75	100	100	20	50
100	100	100	90	100	71.25	72.5	100	100	100	45	100
100	50	50	90	100	100	100	100	100	100	100	90
100	50	100	80	100	70	70	75	75	75	70	80
100	100	100	90	100	12.5	20	50	50	25	5	70
67	33.3	80	100	100	58	60	75	75	75	50	100
100	50	50	100	100	97.5	82.5	100	100	75	100	90
0	50	70	80	100	75	55	100	100	100	90	75
100	50	70	80	100	62.5	41.25	75	50	75	45	85
50	50	80	80	100	76.25	68.75	100	100	93.75	75	85
100	0	100	40	100	42.5	45	50	50	50	40	100
0	50	0	80	67	53	42.5	75	75	75	65	90
0	0	100	100	100	50	45	37.5	25	50	50	60
33	50	100	80	100	6.5	0	50	50	31.25	0	60
100	100	100	70	83	59.75	62.5	75	75	75	75	100
100	0	0	100	100	81.25	92.5	100	100	100	70	100
100	50	40	60	100	0	0	0	0	0	0	0
50	50	100	90	67	47.5	42.5	50	50	50	50	95
100	50	80	90	100	73.5	92.5	100	100	100	60	72
17	66.7	60	80	50	80	50	100	75	100	50	0
100	40	40	90	100	75	75	75	75	75	45	45
50	87.5	100	100	100	43.75	40	50	50	50	25	100
100	100	100	80	100	68.75	90	100	75	100	55	80
50	0	40	80	100	47.5	40	62.5	75	75	65	95
100	50	40	70	100	77.5	80	100	100	100	90	100
50	50	40	80	100	52.5	40	100	100	100	55	65
67	25	60	80	100	55	65	100	100	100	40	55
100	25	60	90	100	47.5	50	100	100	100	45	50
0	0	0	80	50	14	10	25	25	18.75	0	100
50	100	70	80	100	26.25	30	100	100	87.5	20	85
50	50	50	80	100	60	67.5	75	75	75	50	90
100	100	80	80	67	0	0	0	0	0	0	0
50	100	100	100	80	42.25	40	50	50	50	45	90
100	100	40	80	100	41.25	35	50	50	50	30	80
100	100	60	80	100	15.75	0	25	25	25	10	100
100	50	100	90	100	100	100	100	100	100	100	90
50	100	100	90	100	42.5	40	50	50	50	30	100
100	100	90	60	100	16.25	0	25	25	25	10	89
0	100	90	80	100	41.25	42.5	50	75	75	20	100
100	100	88	100	100	21	15	25	25	25	10	100
100	100	60	100	100	47.5	55	75	75	75	35	100
100	0	100	100	100	100	100	100	100	100	100	90
0	0	90	20	100	25	22.5	12.5	0	25	25	0
50	50	70	100	100	65	67.5	100	100	100	70	85
100	16.7	60	100	100	100	100	100	100	100	100	90
33	100	100	80	100	0	0	0	0	0	0	0
50	100	100	70	100	31	45	37.5	50	50	50	55
50	100	100	70	100	50	37.5	25	75	100	52.5	75
100	83.3	80	100	100	44.75	72.5	100	100	62.5	65	100
100	100	100	80	100	20	20	25	25	25	20	90
67	33.3	100	100	100	65	40	100	100	100	30	85
50	0	40	80	100	22.5	25	50	75	75	15	0
100	0	80	100	100	11.75	0	25	25	12.5	10	70
100	100	90	90	100	17.25	20	25	25	12.5	6.25	70
100	0	90	80	100	75	85	100	100	65.75	63.25	85
100	50	90	80	100	28	22.5	50	50	37.5	0	50
83	60	60	40	100	39.75	10	100	100	100	35	40
83	0	25	80	67	60	72.5	100	75	75	25	25
50	100	100	80	100	75	70	75	75	75	75	90
100	100	100	90	100	40	47.5	12.5	25	43.75	50	60
100	50	40	80	100	57.5	60	100	100	100	60	100
100	50	100	90	100	31.25	32.25	50	50	31.25	0	40
100	100	100	80	100	30	29.5	50	50	25	25	80
100	100	100	80	83	71.25	47.5	66.75	75	62.5	75	90
100	50	40	100	100	87.5	27.5	100	100	100	61.25	75
100	33.3	75	80	100	10	0	25	25	12.5	0	70
100	100	100	50	100	53.5	43.75	100	100	87.5	65	90
0	100	100	80	83	30	20	50	50	50	20	80
0	100	10	100	100	15	0	50	25	25	15	85
0	0	40	40	100	23.25	5	100	100	100	35	40
100	0	0	40	67	40	45	100	75	100	20	75
0	50	60	40	100	20	5	50	50	50	15	60
50	100	50	90	50	55	42.5	100	75	84.5	55	95
0	50	100	90	100	40	42.5	75	50	25	40	70
33	30	80	90	100	76.25	55	91.75	75	100	45	80
50	33.3	60	90	100	76.25	55	100	100	100	62.5	90
50	100	60	100	67	0	0	0	0	0	0	0
100	100	100	100	100	73.75	87.5	100	100	31.25	80	85
100	100	70	100	67	42	50	75	75	75	60	75
100	50	20	80	67	28.25	10	50	50	50	15	80
100	75	80	70	100	15	5	25	25	25	25	90
0	0	100	0	100	22.5	22.5	0	0	25	25	0
100	50	80	100	100	20.5	25	50	50	50	20	80
100	0	40	100	100	100	87.5	100	100	100	100	83
100	50	60	80	100	25	10	50.25	75	75	20	35
100	100	70	90	100	81.25	90	100	100	75	55	95
100	50	90	100	100	21.25	20	25	25	12.5	15	65
100	50	90	90	100	56.25	45	100	100	100	60	85
100	50	100	60	100	57.5	55	67	100	100	50	55
50	100	80	80	100	61.25	50	67	100	100	65	95
100	50	100	60	100	40.75	27.5	50	50	25	5	80
100	50	60	80	100	97.5	41.25	100	100	100	75	80
50	50	80	88	100	12.5	15	25	25	25	5	40
50	100	60	40	100	81	62.5	100	100	100	21.25	85
0	100	90	80	100	47.5	40	50	25	50	50	60
0	0	100	20	100	47.5	37.5	50	50	25	50	60
50	100	100	50	67	31.25	20	50	50	50	40	85
83	50	100	80	100	57.5	35	100	100	100	40	90
50	50	30	80	100	18.75	5	100	100	100	20	40
100	50	60	80	100	42.5	62.5	75	50	50	35	90
63	0	100	100	100	50	50	50	50	50	50	85
100	50	70	100	67	63.25	67.5	100	100	100	65	90
50	0	80	80	100	44.75	25	25	50	50	50	89
67	50	40	80	100	65	50	100	100	100	40	55
50	50	20	60	100	50	15	75.25	100	100	15	60
100	100	100	100	100	45	50	50	50	50	50	90
100	100	50	100	33	73.75	62.5	50	75	75	35	65
100	100	0	100	83	58.75	32.5	75	100	62.5	75	85
100	50	88	100	100	100	100	100	100	100	85	95
100	100	60	100	83	26.5	22.5	50	50	50	20	90
100	18.2	100	100	100	67.5	67.5	75	75	75	70	100
50	50	50	90	100	52.5	55	100	100	100	55	80
83	50	100	100	100	97.5	100	100	100	100	100	90
100	50	80	100	100	97.5	95	100	100	100	100	90
100	50	70	100	83	100	95	100	100	100	100	90
100	100	100	100	100	50	47.5	50	50	50	50	95
100	100	50	80	100	23.75	27.5	50	50	50	25	85
100	50	80	100	80	95	92.5	100	100	100	100	90
100	83.3	60	80	100	52.5	30	100	75	75	40	100
100	50	90	100	100	100	100	75	75	100	100	90
0	0	0	0	0	0	0	0	0	25	0	0
0	0	0	0	0	0	0	0	0	50	0	0
0	0	0	0	0	42.5	27.5	100	100	50	0	50
100	25	20	70	100	36.25	17.5	100	100	90	5	50
100	68	60	80	0	22.5	20	25	50	25	18	54
100	25	60	100	67	30	27.5	50	50	90	50	75
0	0	0	0	0	0	0	0	0	50	0	0
100	43	20	80	100	43	40	50	50	50	30	91
0	0	0	0	0	0	0	0	0	50	0	0
0	0	0	0	0	0	0	0	0	20	0	0
0	0	0	0	0	0	0	0	0	50	0	0
50	100	20	20	100	0	0	0	0	0	0	0
33.3	0	40	100	78	0	0	0	0	19	0	0
100	100	5.1	87.4	100	40.525	10.375	90.35	93.575	68.575	89.7	100
50	60	80	62.1	100	61.625	45	75	75	73.7	60	81
50	100	100	100	67	42.5	72.5	58.5	75	75	75	95
50	0	60	90	100	50	40	50	50	50	40	85
0	50	20	80	100	0	0	0	0	0	0	0
50	50	100	80	100	46.25	37.5	50	50	50	20	100
50	0	100	60	100	49.5	92	50	50	50	95	100
50	92.5	100	100	100	50	50	50	50	12.5	50	100
100	83.3	40	60	100	54.75	20	100	50	50	20	100
100	0	60	80	100	72.5	75	75	75	75	75	100
100	36.1	100	100	100	92.5	84.75	100	100	62.5	90	0
67	87.5	80	100	100	75	75	75	75	75	75	80
33	20	40	80	100	60	62.5	100	75	43.75	20	75
100	0	80	100	100	76.25	78.75	91.75	100	100	60	90
100	50	100	100	100	33	67.5	41.75	75	37.5	95	95
0	100	60	70	75	62.5	65	50	0	37.5	30	80
100	50	0	100	100	100	100	83.5	100	100	100	100
100	50	100	100	100	100	100	91.75	75	87.5	100	100
50	0	80	100	100	68.75	37.5	100	100	100	95	80
100	50	60	100	100	97.5	100	100	100	100	100	100
50	50	80	90	100	21.75	21.25	75	75	50	26.25	65
100	0	40	100	83	0	0	0	0	0	0	0
100	0	0	60	67	13.75	0	50	50	18.75	10	80
50	100	100	60	100	68.75	42.5	100	100	62.5	55	95
100	66.7	40	80	100	63.5	70	100	100	100	30.75	70
100	43.8	100	100	100	85	72	91.75	100	68.75	85	95
100	100	100	60	100	8.75	0	25	25	25	25	100
100	100	80	80	100	44.75	40	50	25	25	25	85
50	50	40	80	100	25	10	50	50	25	5	70
100	75	20	100	100	25	22.5	25	25	25	25	100
100	100	40	80	100	63.75	50.25	100	100	68.75	30	70
100	50	70	80	100	66.25	57.5	50	100	50	20	85
100	50	20	80	100	0	0	25	0	0	0	0
100	37.5	0	80	67	37.25	12.5	87.5	75	25	65	0
100	75	40	60	100	0	0	0	0	0	0	0
100	100	100	100	100	96.25	80	67	100	100	100	100
100	100	100	80	83	0	0	0	0	0	0	100
100	50	60	80	100	41.25	32.5	100	100	62.5	20	70
50	50	80	100	100	25	15.5	50	50	25	30	75
100	100	60	80	100	76.25	72.5	100	100	62.5	32.5	65
100	66.7	70	100	100	85	80	100	100	100	35	90
67	66.7	100	100	100	37.5	42.5	50	50	50	35	100
71	50	100	100	100	100	100	100	100	100	100	85
50	0	50	25	100	76.25	67.5	91.75	100	100	100	100
100	50	80	100	100	100	100	100	100	100	100	100
100	50	50	80	100	43.5	45	75	75	81.25	25	70
100	50	80	100	100	100	100	91.75	100	93.75	100	100
50	100	100	80	100	0	0	0	0	0	0	0
100	100	70	50	100	93.75	100	100	100	100	100	95
100	75	80	100	100	97.5	100	100	100	87.5	100	100
100	50	20	100	100	100	100	100	100	100	95	95
50	50	0	60	100	84	100	100	100	62.5	52.5	100
100	100	40	80	100	84.25	90	100	75	33.25	46.25	85
100	0	80	60	67	20	0	50	50	50	0	70
67	0	20	50	100	72.5	72.5	75	100	50	40	60
100	25	50	100	100	53.75	65	50	75	50	42.5	90
50	100	50	70	50	39.75	20	100	100	75	35	60
0	100	70	80	83	41.25	72.5	54.25	100	75	30	55
100	100	30	80	100	60.5	52.5	100	100	50	65	60
100	100	0	100	100	36.75	45	83.5	75	75	20	65
33	33.3	60	80	83	65	77.5	100	100	100	45	80
50	16.7	60	80	100	53.25	35	91.75	100	100	45	60
50	50	60	50	67	12.5	10	25	50	50	10	75
100	45.2	100	100	100	25	25	25	25	0	25	100
50	66.7	100	70	67	17.5	2.5	50	25	31.25	20	70
100	50	70	100	100	62.5	50	75	75	75	55	85
67	0	100	80	100	85	100	100	100	100	100	90
33	45.8	100	90	100	100	90	100	100	75	100	95
100	50	100	100	100	30	40	50	50	25	30	70
50	50	60	60	100	47.5	27.5	50	50	50	15	70
67	50	100	100	100	100	100	91.75	100	100	100	100
100	64.3	100	80	100	50	50	25	25	50	50	95
100	0	70	60	100	62.25	65	50	100	83.25	60	95
0	25	90	80	100	62.75	40	100	100	100	65	80
50	0	30	80	100	0	0	0	0	0	0	0
100	0	20	100	100	47.75	42.5	75	75	75	55	100
50	50	75	75	100	15	10	25	25	12.5	10	100
100	50	30	40	100	46.25	35	100	100	62.5	45	75
50	100	40	60	100	45	60	100	100	50	50	95
50	16.7	80	90	100	65	12.5	87.5	100	100	90	100
100	50	50	80	100	0	0	0	0	0	0	0
100	100	80	100	100	90	95	100	100	100	100	100
75	50	40	100	100	100	100	100	100	87.5	100	100
50	0	70	90	100	81.25	95	100	100	62.5	100	100
100	100	60	80	100	34.5	22.5	100	100	100	16.25	30
100	0	80	80	100	62.5	60	100	100	100	100	100
100	80	100	100	100	68.75	82.5	67	100	75	95	100
50	100	100	100	100	25	25	25	25	0	25	100
50	50	100	90	100	36	10	100	100	87.5	100	90
0	0	60	70	100	71.25	61.75	100	100	100	90	100
100	50	80	80	100	25	22.5	25	25	25	25	100
50	100	30	80	33	25	20	75	75	62.5	10	70
100	0	50	80	100	32.5	30	50	50	50	45	80
100	100	70	100	100	44.5	42.5	75	75	75	55	90
50	100	100	80	100	42.5	25.75	50	50	50	50	100
50	100	100	75	100	25	25	25	25	25	25	100
100	0	60	100	100	63.75	80	62.5	100	75	65	94
50	50	100	60	100	31.25	30	50	25	25	15	65
50	50	40	80	100	0	0	0	0	0	0	80
50	0	20	80	100	27.5	15	50	50	50	10	80
0	0	60	70	100	78.75	57.5	100	100	75	100	100
100	0	100	100	100	3.75	0	25	25	25	5	45
100	0	40	80	100	70	70	100	100	100	100	95
100	100	80	80	100	46.25	45.75	100	100	100	30	67
50	75	100	60	100	0	0	0	0	0	0	0
50	50	60	100	100	19	15.75	25	25	25	15	100
75	100	30	60	67	30	15	91.75	100	100	10	61
67	50	70	90	0	37	25	75	100	50	25	60
50	83.3	80	80	100	35.5	25	100	100	100	30	90
50	83.3	40	80	100	25	30	100	100	87.5	36.25	80
50	50	80	100	100	100	72.5	100	100	87.5	100	100
67	62.5	80	100	100	77.5	85	100	100	100	70	90
100	50	70	80	100	8.75	5	25	25	25	5	80
100	100	90	60	100	32.75	65	25	50	43.75	83.75	100
100	50	60	40	100	35.5	17.5	50	50	50	27.5	78
0	0	0	80	100	22.5	26.75	50	50	25	15	89
50	0	90	100	100	61.25	52.5	100	100	87.5	95	95
100	50	60	80	100	83.25	77.5	75	100	100	95	100
50	0	50	100	100	73.5	80	100	100	100	65	100
100	50	40	100	100	100	100	100	75	75	75	100
100	50	40	60	67	35	32	50	50	25	15	100
0	100	90	75	100	21	8.25	100	100	56.25	0	56
100	0	40	80	100	10	10	25	25	25	10	100
50	50	20	80	100	35.75	0	75	100	87.5	40	45
33	100	70	100	100	36.25	17.5	100	100	75	0	70
100	100	100	60	100	82.5	65	100	100	100	100	100
67	25	80	90	100	72.5	75	75	75	75	75	80
100	50	40	80	100	53.5	42.5	75	75	62.5	50	85
100	0	0	80	100	72.5	80	100	100	100	20	85
50	0	20	70	0	10.75	0	0	0	0	0	0
100	83.3	20	80	100	67	57.5	100	100	100	41.25	70
100	0	80	100	100	77.5	50	83.25	75	100	100	100
100	50	80	80	100	86	89.5	100	100	62.5	100	100
50	0	100	80	100	70.25	70	75	50	100	85	90
100	25	40	80	67	20	30	50	50	25	10	85
100	100	80	90	100	77.5	70	100	100	100	70	90
50	100	60	80	100	71.5	80	100	75	75	100	95
50	50	90	80	100	85	92.5	100	100	85.75	100	90
100	0	40	100	100	87.5	50	100	100	81.25	100	100
83	50	100	80	100	37.25	67.5	25	25	31.25	90	90
100	50	80	100	100	70	75	75	75	75	25	100
50	50	100	100	83	42.5	25	50	50	50	15	90
50	0	60	60	83	71.25	70	75	100	75	85	94
50	100	100	90	100	100	82	100	100	100	45	90
100	5.6	70	80	100	46.25	50	50	50	50	40	80
83	50	100	75	100	45.75	40	50	50	25	40	90
50	0	60	80	100	60	52.5	37.5	100	100	80	100
67	50	40	100	100	58.75	72.5	100	100	100	48.75	70
50	50	40	60	100	16	17.5	50	50	50	20	0
50	100	40	80	100	67.5	37.5	100	100	87.5	30	85
50	83.3	100	60	100	36.25	50	33.5	50	25	20	100
100	75	40	60	100	36.75	40	50	100	50	20	80
67	50	40	100	67	0	0	0	0	0	0	0
100	100	90	100	100	100	100	100	100	100	100	90
100	0	80	80	100	70	62.5	83.5	100	100	100	100
100	35.7	80	70	100	50	35	50	50	50	50	89
50	50	60	80	100	34	27.5	75	75	50	30	70
50	50	20	60	100	54	27.5	100	100	50	20	90
50	0	70	80	100	0	0	0	0	0	0	0
50	100	80	80	100	0	0	0	0	0	0	90
100	37.5	30	80	83	70	80	100	100	100	67.5	60
50	60	80	60	100	36.25	22.5	50	50	50	25	75
100	50	60	70	100	35	15	75	75	75	50	85
33	0	100	70	100	61.25	55	100	100	100	85	95
50	50	100	80	100	32.5	27.5	50	50	25	40	60
100	100	80	90	100	51.25	37.5	75	75	75	55	85
100	66.7	20	80	100	35	10	100	100	87.5	35	70
50	50	100	80	100	45	50	50	50	50	50	80
100	28.6	100	100	100	69.75	72.5	75	75	75	75	90
83	0	100	80	100	65	70	100	100	100	100	100
100	100	80	80	100	92.5	75	100	100	100	100	100
50	50	90	100	100	76.25	80	100	100	100	100	60
50	0	0	70	100	9.25	5	25	25	12.5	5	70
50	75	80	80	100	17.5	5	50	50	0	15	85
50	50	80	80	100	17.5	15	25	25	25	15	0
100	100	100	100	100	71.25	15	50	50	50	50	85
100	50	50	100	100	31.5	17.5	75	100	62.5	20	65
100	0	70	80	100	72	77.5	100	100	75	100	100
50	100	60	100	100	58.25	55	100	100	100	100	100
0	100	70	70	100	96.25	95	100	100	100	95	75
100	0	80	100	100	77.5	50	100	100	100	100	90
0	0	0	0	0	23.75	35	50	50	50	50	100
50	50	80	70	100	37.5	30	50	50	25	38.75	100
50	98.5	80	80	100	45	20	50	50	50	10	80
100	61.1	100	80	100	47.25	50	50	50	25	40	90
50	50	90	100	100	91.25	80	100	100	100	100	100
50	0	90	100	100	70	35	100	100	75	90	95
100	100	60	80	100	72.5	55	100	100	100	100	100
100	50	40	70	100	27.5	22.5	50	50	50	40	94
100	50	100	100	100	98.75	89.5	100	100	62.5	100	85
50	50	100	100	100	100	90	100	100	100	100	100
100	0	40	80	100	12.5	17.5	25	25	25	10	100
100	0	100	80	100	46.25	45	100	100	100	100	100
100	50	40	25	100	0	0	0	0	0	0	0
67	0	50	80	100	68.75	90	100	100	100	40	90
50	0	80	80	100	50	32.5	50	50	25	40	85
50	50	90	80	100	70	55	100	100	87.5	90	85
50	100	40	80	100	12.5	25	50	50	50	10	85
100	50	60	80	100	61.25	56.25	75	75	50	35	85
100	0	40	100	100	72.5	100	100	100	87.5	80	85
100	29.6	80	80	100	50	50	50	50	50	25	85
50	0	80	80	100	11.25	30	50	50	50	10	75
50	50	20	60	100	0	0	0	0	0	0	0
100	0	80	60	100	43.75	45	50	50	25	45	80
50	50	100	80	100	0	0	0	0	0	0	0
100	37.5	75	80	100	30	27.5	50	50	37.5	45	94
100	0	40	70	100	47.25	73.75	75	100	50	20	100
83	50	0	80	100	71.25	72.5	87.5	100	87.5	60	80
50	100	20	60	83	0	0	0	0	0	0	0
100	100	80	80	100	85	72.5	100	100	100	100	100
100	0	0	80	100	92.5	70	100	100	100	100	100
100	0	30	60	67	47.5	45	50	50	25	35	100
83	0	20	100	100	67.25	69	75	100	62.5	60	100
90	61.7	60	100	100	77.75	65.5	100	95	78.75	58	76
100	100	40	80	100	25	25	50	50	90	30	100
100	67	100	90	100	35	20	50	100	48.5	30	0
100	50	40	70	100	35	0	50	50	75	20	0
100	60	20	80	100	77.5	52.5	100	100	95	75	79.1
100	50	60	90	67	15	15	50	50	65	0	0
50	33	20	40	100	56.25	10	100	100	100	0	75
67	10	60	80	100	27.5	30	100	100	100	50	91
83	8.5	35	85	83.5	18.75	33.75	50	50	70	30	77
75	87.5	60	60	100	31.875	5	68.75	75	75	20	79.3
100	40	50	20	50	36.25	30	50	50	43.75	10	30
50	0	63	100	100	62.5	62.5	100	100	75	60	75
50	50	100	100	100	97.5	97.5	100	50	87.5	95	100
50	100	70	80	100	29	40	50	50	50	25	80
100	50	80	80	100	74.25	72.5	91.75	100	100	85	100
17	50	70	60	83	86.25	72.5	100	100	100	0	25
50	100	60	50	100	52.5	37.5	100	100	100	75	80
100	83.3	100	100	100	80	85	100	100	100	100	95
50	50	70	60	100	28.75	30	50	50	50	35	80
50	33.3	60	80	100	27.75	20	91.75	100	87.5	30	100
100	20	60	100	100	63	64.25	87.5	100	87.5	95	60
100	25	40	80	33	7.5	5	50	50	43.75	11.25	100
50	100	20	80	33	28.75	10	100	100	75	20	70
33	25	30	60	100	25	8.25	75	75	75	17.5	60
50	50	40	100	100	0	0	0	0	0	0	0
100	37.5	70	60	67	36.75	37.5	50	50	56.25	10	60
67	2.8	70	80	100	27.5	25	75	75	75	30	85
50	50	100	60	100	40	20	100	100	100	0	55
50	100	80	80	100	32.25	15	75	75	75	10	57
100	20	10	80	50	0	0	0	0	0	0	25
50	50	50	100	100	20	17.5	25	25	25	10	100
0	50	20	60	100	17.5	15	25	25	25	25	0
50	0	0	60	67	37.5	22.5	100	100	87.5	25	100
33	100	20	80	100	52.5	85	100	100	87.5	25	90
100	100	50	80	100	28.25	6	100	100	62.5	50	50
100	66.7	100	100	100	97.5	85	100	100	100	100	100
33	25	80	70	100	0	0	0	0	0	0	0
100	50	60	80	67	64.25	47.5	100	100	75	45	90
50	100	60	80	100	20	37.5	75	100	100	60	44
0	66.7	100	100	100	87.5	72.5	100	100	100	100	95
50	50	20	80	100	75	50	100	100	100	85	100
100	100	100	80	100	31.25	30	50	50	50	10	0
50	50	100	100	100	92.5	70.75	100	100	100	100	100
100	100	90	70	100	78.25	60	91.75	25	59.5	55	45
50	50	80	80	100	0	0	0	0	0	0	0
100	50	80	100	100	45.5	35	87.5	100	75	72.5	70
100	100	70	60	83	62.5	42.5	75	100	100	55	45
50	50	100	80	100	12.5	5	25	25	25	20	90
67	0	20	50	33	40.25	27.5	50	50	37.5	15	0
50	100	80	100	100	60.75	42.5	100	100	75	35	70
50	100	40	60	100	24.5	15	50	75	68.75	75	0
100	60	100	100	100	90	65	100	100	100	90	95
100	100	40	80	67	20	15	75	75	50	16.25	70
50	50	60	80	100	57.5	52.5	100	100	25	100	60
67	25	50	60	100	74.5	0	100	100	87.5	95	65
0	50	80	80	100	0	0	0	0	0	0	0
100	50	60	80	100	61	41.25	100	100	87.5	40	50
100	50	50	80	100	30.5	2.5	100	100	100	45	0
100	50	100	80	100	49.25	20	100	75	75	15	56
100	100	100	100	100	81.75	87.5	100	100	100	100	94
100	50	30	70	100	50.25	45	75	75	81.25	10	75
100	100	60	20	100	75	40	100	100	25	100	100
100	50	40	0	50	51	15	75	75	87.5	15	55
50	25	40	70	67	20.75	0	91.75	100	100	20	50
100	50	20	60	100	60.25	2.5	50	75	75	20	100
50	25	70	70	100	0	0	0	0	0	0	0
50	50	60	60	67	17	0	37.5	25	37.5	12.5	60
100	100	20	80	67	30	20	75	100	75	30	95
50	50	20	80	100	67.5	72.5	100	100	100	55	90
33	50	20	80	83	43.75	37.5	75	75	100	65	55
100	0	0	60	0	21.25	32.5	75	75	56.25	15	0
100	50	60	100	67	63.75	45	91.75	100	100	60	95
50	0	40	60	100	32.5	0	50	50	50	25	95
50	50	60	80	67	39	37.5	87.5	75	100	65	65
100	100	70	80	67	60.75	35	70.75	100	75	65	75
100	0	70	50	100	31	35	87.5	75	100	70	85
50	50	60	80	83	43.75	52.5	75	100	100	40	65
50	50	75	80	100	41.75	90	100	100	100	80	80
50	0	60	80	100	52	25	100	100	81.25	20	90
50	50	80	80	100	23.75	32.5	25	50	50	25	70
100	50	80	80	83	43.75	42.5	75	100	100	55	70
50	50	80	76.7	100	43.4	75.825	100	100	100	95	86.7
50	100	100	80	100	58.75	55	100	100	87.5	55	80
50	16.7	0	80	0	13.75	0	25	50	37.5	20	100
50	50	30	60	100	0	0	0	0	0	0	0
50	33.3	0	80	67	50	23.5	100	100	62.5	20	85
50	25	60	70	100	11.25	14	12.5	0	25	10	65
100	50	20	80	80	15	0	25	25	25	0	60
50	50	20	80	100	29	0	100	100	66.5	26.25	60
50	50	80	100	100	31.25	29.5	0	75	75	0	80
50	50	60	60	100	0	0	0	0	0	0	0
0	50	70	80	100	12.5	15	25	25	25	15	80
100	100	75	38	100	56.25	65	100	100	100	100	80
50	50	100	100	100	87	70	100	100	100	95	95
100	100	80	80	50	8	10	25	25	12.5	15	100
50	50	100	90	100	42.5	40	50	50	50	50	100
50	100	90	80	100	78	62.5	100	100	93.75	100	100
50	50	20	40	83	41.25	30	100	75	100	45	75
100	100	100	100	100	100	100	91.75	75	87.5	100	100
50	100	50	80	67	30	15	25	50	37.5	20	70
100	50	70	80	100	15	20	50	50	50	15	65
100	0	60	40	67	49.25	20	100	75	100	30	90
50	100	50	80	100	81.25	77.5	100	100	100	90	100
50	75	40	80	100	55.75	65	100	100	100	45	75
50	100	60	50	100	25	20.25	50	50	50	12.5	0
50	100	40	40	50	0	0	0	0	0	0	0
20	50	100	100	67	85	63	91.75	100	56.25	50	70
100	100	60	60	83	58.75	52.5	100	100	100	70	75
50	25	100	100	100	67.75	55	100	100	87.5	95	85
50	0	100	40	100	15.25	0	50	25	31.25	0	90
50	50	60	100	100	46.25	15	75	100	62.5	0	65
100	0	40	60	100	25	37.5	50	25	25	6.25	0
100	50	80	80	100	32.5	30	50	50	50	50	85
100	50	80	70	100	27.5	23.75	50	50	50	25	75
50	100	63	100	100	67	60	75	75	62.5	50	90
50	50	80	80	100	65.5	67.5	75	100	100	75	100
100	0	50	80	100	35.25	47.5	75	50	25	30	100
50	0	80	80	100	21.25	7.5	50	50	50	10	65
50	50	80	80	83	55	47.5	100	100	100	70	75
100	100	75	75	100	30.25	38.25	100	100	75	31.25	72
50	50	80	80	50	5	15	25	25	25	5	60
50	0	60	88	67	45	5	100	100	87.5	20	80
50	66.7	50	80	83	40	42.5	100	100	75	70	60
100	50	80	100	100	61.25	67.5	100	100	100	75	100
50	50	70	80	100	31.75	42.5	50	50	43.75	20	85
50	50	100	100	100	83.75	60	100	100	100	90	95
100	100	60	75	100	95	72.5	100	100	75	100	90
100	50	80	80	100	15	12.5	25	25	25	15	90
100	50	80	60	100	21.25	7.5	50	50	50	10	65
38	50	70	100	100	59.25	50	75	100	100	100	78
100	50	40	60	100	40	20	100	100	100	45	100
50	100	80	50	67	43.75	0	100	100	81.25	25	95
50	50	80	100	100	13.75	5	25	25	25	12.5	0
100	100	60	70	83	56.25	72.5	100	100	75	55	75
50	100	50	100	100	26	15	58.25	50	75	17.5	40
100	83.3	0	100	100	0	0	0	0	0	0	0
100	75	60	80	100	28.25	30	50	50	50	30	80
100	16.7	0	80	67	10	0	25	25	25	5	80
50	25	70	80	83	10	15	25	25	25	10	0
50	50	80	70	100	28.75	45	25	50	50	45	100
50	100	70	80	100	85	92.5	100	75	97	100	100
100	50	80	80	100	33.75	30	50	50	39.25	45	100
50	50	90	80	100	37.5	35	50	50	43.75	10	70
100	75	40	100	100	17.25	0	50	25	25	10	80
50	25	80	80	100	69.75	85	100	100	93.75	75	100
100	100	80	90	100	70	70	100	100	50	60	75
100	100	100	90	100	0	0	0	0	45	0	0
100	50	90	80	100	80	80	100	100	100	80	80
100	72	60	70	100	0	0	0	0	50	0	60
83.3	50	60	90	100	22.5	17.5	50	50	88.75	0	65
100	100	90	90	100	30	45	50	50	100	30	90
100	100	80	80	100	0	0	0	0	50	0	0
100	50	70	100	100	50	40	50	50	50	30	70
100	100	60	80	100	74	82.5	100	100	100	84	100
50	50	40	40	100	17.5	0	0	50	100	20	70
100	100	60	100	100	13.75	7.5	0	50	100	30	35
100	100	40	100	100	25	30	50	50	100	30	100
100	50	50	70	100	72.5	67.5	100	100	90	80	80
100	100	100	100	100	70	45	100	100	100	10	90
100	100	40	80	100	30	30	0	50	100	0	60
100	56	80	80	100	49	40	100	100	95	65	100
83	100	100	100	100	42.5	45	50	50	100	30	90
100	100	100	80	100	0	0	0	0	0	0	0
83	100	70	100	100	17.5	20	50	50	50	10	80
66	75	60	80	100	22.5	20	50	50	50	10	70
100	50	90	80	100	0	0	0	0	50	0	0
100	92	60	80	100	36	40	50	50	87.5	30	80
100	43	80	100	91.5	56.25	63.75	75	75	100	60	100
80	100	60	100	100	60	52.5	75	75	100	47.5	75
100	50	80	80	100	20	0	0	0	47.5	0	0
100	100	80	100	100	60	60	75	75	100	60	100
67	50	50	80	84.5	0	0	0	0	50	0	0
100	20	80	100	100	64	70	75	75	100	63	100
0	50	60	80	100	48.75	40	58.5	100	100	60	70
100	50	60	80	100	62.5	82.5	100	100	100	85	0
88	42.9	20	80	50	75	75	67	100	100	30	80
100	33.3	100	100	100	43.75	37.5	50.25	75	93.75	10	70
92.3	100	76.9	61.5	100	75.9	67.675	67	100	100	85.025	92.7
100	75	90	80	100	27.5	20	50.25	75	100	30	80
50	100	50	80	100	35	35	75	75	100	40	85
100	75	80	80	100	75	65	67	100	100	60	80
100	50	80	60	100	40	0	67	100	50	40	80
83	100	100	100	100	50	77.5	100	100	100	100	100
50	100	80	100	100	50	40	100	100	100	40	60
0	50	100	60	100	0	0	0	0	0	0	0
100	100	80	90	100	73.75	85	100	100	100	100	100
100	50	100	100	100	48.75	80	100	100	100	80	80
100	66.7	30	80	100	48.75	50	67	100	68.75	40	90
100	66.7	60	60	100	50	55	67	100	100	40	90
0	100	60	60	100	48.75	12.5	67	100	100	20	55
100	33.3	100	90	100	56.25	52.5	33.5	50	68.75	10	80
50	100	100	90	100	55	45	67	100	100	50	85
50	50	90	100	100	80	67.5	100	100	100	100	95
50	25	100	80	100	86.25	80	100	100	100	80	90
100	50	100	80	100	60	55	67	100	75	70	85
50	100	80	100	83	32.5	30	100	100	100	40	100
83	100	100	100	100	79.5	100	75	100	100	55	80
50	75	100	90	83	58.75	45	67	100	100	45	85
100	100	100	100	100	65	47.5	67	100	100	45	90
100	33.3	100	100	83	46.25	37.5	50.25	75	68.75	10	80
50	100	80	100	100	55	50	0	100	43.75	95	100
100	66.7	100	100	100	62.5	65	67	100	100	70	70
50	100	100	50	100	50	55	67	100	100	20	85
50	100	100	90	100	45	25	100	100	100	30	100
50	100	80	100	100	52.5	70	100	100	100	50	80
50	2	80	100	100	41.25	55	75.25	100	100	40	60
50	100	80	100	100	80	80	100	100	100	100	80
50	50	40	60	100	31.25	5	67	100	93.75	20	70
33	50	60	80	67	68.75	75	67	100	87.5	65	80
50	50	100	100	100	38.75	40	67	100	100	40	100
100	100	80	100	100	57.5	60	100	100	100	60	80
50	50	40	60	100	58.75	72.5	100	100	100	70	85
100	75	80	100	100	35	55	75.25	100	100	100	100
50	50	40	80	100	53.75	32.5	67	100	100	65	80
50	100	80	100	100	31.25	50	100	100	100	20	80
50	37.5	80	80	100	42.5	50	67	100	87.5	25	65
100	100	70	80	50	51.25	30	67	100	87.5	65	100
100	50	100	100	100	50	40	67	100	100	45	85
100	100	100	100	100	80	67.5	67	100	81.25	40	90
50	50	20	80	100	57.5	37.5	100	100	100	80	95
83	87.5	100	60	100	51.25	55	67	100	75	60	60
50	50	100	100	100	82.5	82.5	67	100	50	80	90
100	66.7	100	90	100	58.75	60	67	100	100	30	85
50	50	80	70	100	50	37.5	67	100	100	20	65
100	100	80	100	100	60	60	50	100	62.5	60	95
100	83.3	60	80	100	45	45	50	50	0	50	100
100	0	60	60	100	80	80	67	100	100	75	100
50	100	100	80	100	50.5	45	67	100	100	40	100
50	50	40	100	100	28.75	40	100	100	100	40	70
100	33.3	80	80	100	70	92.5	67	100	100	80	95
100	66.7	60	60	100	35	30	50	50	0	50	95
50	50	60	60	100	0	0	0	0	0	0	0
100	33.3	60	40	100	65	55	67	100	62.5	65	90
50	50	100	100	100	26.25	35	75	100	75	40	100
0	100	60	70	100	12.5	5	25	25	25	6.675	86.7
50	100	100	60	100	37.5	30	75.25	100	100	70	100
50	50	100	80	100	56.25	35	67	100	50	60	100
50	100	100	50	83	52.5	42.5	67	100	87.5	55	100
67	100	80	80	100	64.5	77.5	100	100	100	80	100
50	50	80	100	100	62.5	52.5	100	100	75	90	100
100	100	100	100	100	63.75	50	67	100	100	40	80
100	75	40	20	100	73.25	82.5	91.75	100	87.5	100	90
100	50	60	70	100	74.25	57.5	83.5	100	100	95	100
100	100	80	100	100	58.75	40	100	100	100	40	80
100	50	60	80	100	22	20	50	50	50	25	80
50	0	50	60	100	7.5	0	25	25	25	10	70
50	100	60	100	100	40	60	67	100	100	40	100
50	100	60	80	100	68.5	55	12.5	75	100	80	95
0	100	80	100	100	25	70	100	100	87.5	20	80
50	75	60	40	100	0	0	0	0	0	0	0
100	66.7	80	80	100	72.5	70	67	100	75	90	85
100	33.3	70	100	67	57.5	25	67	100	100	40	80
50	0	20	80	100	91.25	95	67	100	100	85	95
100	50	100	50	100	26.25	10	67	100	100	20	80
50	50	100	80	83	62.5	47.5	67	100	100	0	65
100	50	100	100	50	41.75	45	100	100	100	50	80
100	100	80	60	100	73.75	85	100	100	100	85	75
100	100	100	80	100	32.5	25	50.25	100	87.5	30	100
100	50	70	100	100	53.25	55	67	100	50	60	85
100	50	60	100	100	61.25	75	67	100	100	65	100
100	100	100	80	100	62.5	65	67	100	100	70	75
0	50	20	80	100	35	30	67	100	100	25	80
100	50	40	60	100	12.5	10	25	25	25	10	100
0	0	30	70	100	38.75	12.5	67	100	100	50	90
50	75	80	100	100	35	60	100	100	100	60	100
100	20	100	80	100	76.25	70	100	100	100	80	85
50	100	80	100	100	62.5	85	100	100	100	90	100
100	60	60	80	100	57.5	67.5	67	100	100	55	80
100	50	100	100	67	50	15	75	75	100	35	80
83	100	80	100	100	70	82.5	100	100	100	70	80
50	50	60	60	100	26.25	25	100	100	100	25	70
100	33.3	86.9	86.9	100	44.95	39.225	50.25	75	93.75	10	80
100	66.7	100	100	100	77.5	70	87.5	100	100	95	100
67	50	60	80	100	52.5	45	87.5	100	75	85	95
83	50	60	80	100	55	50	67	100	100	40	80
50	83.3	100	90	100	75	65	67	100	75	80	90
50	100	100	80	100	60	71.25	67	100	100	65	90
100	50	60	60	100	15	10	25	25	25	15	100
100	100	100	60	100	72.5	57.5	100	100	100	75	100
0	0	46	70	70	0	0	58	45	50	25	40
100	50	0	40	33	61.5	57.5	87.5	100	100	50	90
6	2	6	10	12	15	12	20	30	24	17.5	0
60	61	50	40	38	5	20	50	0	0	20	66
100	100	100	100	100	60	100	50	75	75	100	67
83	50	40	60	100	20	0	50	50	100	0	60
83	75	20	50	67	80	30	100	100	69	60	80
100	100	80	60	100	22.5	30	50	50	45	20	70
50	46	40	100	0	0	0	0	0	0	0	0
50	16.5	20	80	100	32.5	45	50	50	95	0	83
100	9	100	100	100	75	60	100	100	100	70	60
2	2	8	8	12	8	8	10	10	17.5	8	6
6	1	5	6	6	3.5	4	5	0	7.5	5	8
6	0	0	8	12	15	14.5	20	20	23.5	15	19
6	6	3	10	12	12.5	15	20	20	19	17	16
100	100	50	100	100	37.5	0	50	100	95	30	70
4	2	0	10	10	7.75	8	10	10	24.5	7	6
6	1	0	8	12	11.25	12.5	20	20	15	16	15
50	5.6	0	50	100	5	0	50	50	40	0	80
3	2	6	8	6	8	5	10	10	20	9	18
100	0	20	100	100	20	35	50	50	100	20	70
6	0	10	8	6	3.5	4.5	5	5	14	4	8
6	1	6	10	12	15	14	20	20	23.5	18	16
100	0	40	80	100	41.25	40	100	75	62.5	15	75
100	0	20	100	100	45.5	40	100	100	87.5	0	90
67	100	100	100	100	90	75	100	100	50	55	89
50	0	40	80	100	32.5	20	100	75	75	25	60
100	33.3	80	100	100	28.5	62.5	100	100	87.5	66.25	89
100	100	60	20	100	45	0	58.5	75	25	60	85
50	0	40	60	100	46.25	10	100	100	100	20	60
0	0	0	0	0	56.25	67.5	75	75	56.25	70	92
100	50	60	80	100	51.75	42.5	75	75	75	60	80
100	7.1	80	80	33	11.25	15	25	25	18.75	15	0
100	0	20	20	80	29.25	15	62.5	50	50	75	90
50	50	80	77.5	100	0	0	0	0	0	0	0
50	0	100	100	80	22.5	17.5	25	25	0	15	0
50	0	60	100	83	0	0	0	0	0	0	0
100	60	80	60	67	10	25	25	25	0	15	78
50	100	40	30	100	23.75	11.25	100	100	100	0	75
50	100	50	70	100	36.25	50	50	50	37.5	50	100
50	0	20	60	100	56.25	45	75	75	100	80	85
100	100	0	100	100	0	0	0	0	0	0	0
83	60	70	90	100	62.5	45	100	25	100	20	75
100	50	60	80	100	61	75	75	75	50	60	90
100	50	80	100	67	65	70	87.5	100	100	55	100
50	50	40	50	100	38.25	37.5	37.5	25	75	30	90
67	100	100	100	100	27.5	5	50	50	25	40	70
100	25	80	80	100	50.25	40	75	100	87.5	55	85
75	50	100	80	100	20	15	8.25	25	0	0	100
67	50	100	100	100	56	63.75	50	50	25	15	70
100	50	60	100	100	36.25	35	50	75	62.5	55	0
100	50	40	80	100	97.5	90	87.5	100	100	70	95
100	100	60	40	100	41.25	37.5	100	100	90.75	10	75
50	10	40	100	50	28.75	15	0	0	50	22.5	80
50	8.3	20	80	100	27.5	20	50	25	25	30	100
0	25	50	80	100	31.75	20.75	41.75	50	75	25	55
100	75	80	100	100	100	100	67	100	100	100	100
100	0	60	100	100	50	60	100	100	87.5	30	80
50	33.3	50	100	100	52.5	80	100	100	93.75	35	100
67	100	60	40	100	51	13.25	100	75	75	0	60
50	0	40	70	100	100	100	75	100	75	100	100
100	50	50	80	100	56	67.5	75	100	50	55	100
100	100	70	100	83	47.5	36.25	75	75	75	45	100
100	50	100	100	80	85	100	75	100	37.5	55	85
50	0	20	60	100	49	22.75	100	75	50	10	90
50	50	40	100	67	17	0	75	75	100	5	85
50	100	40	40	100	25.25	62.5	75	75	75	75	100
50	100	80	100	100	60	55	100	100	87.5	80	95
100	0	60	60	100	52.75	50	50	75	50	15	95
50	0	75	100	100	46.75	22.5	75	50	75	40	100
50	0	30	90	100	30	30	50	50	37.5	30	95
50	100	100	80	100	65	65	75	75	68.75	55	85
100	8.3	40	90	100	69.75	60	75	75	75	60	85
50	33.3	60	70	100	43.5	41	100	100	75	90	90
50	0	60	100	100	31.25	65	62.5	50	0	35	95
100	50	40	100	100	45	45	41.75	50	50	45	100
50	0	60	50	100	43.25	8.25	100	100	93.75	5	40
100	66.7	20	80	100	44.25	25	58.25	25	50	60	100
50	0	80	100	100	22.5	25	25	25	25	20	100
50	0	40	40	67	31.5	30	100	100	100	55	90
50	50	20	20	100	36	30	100	100	100	100	0
100	0	60	80	100	75	75	75	50	0	65	100
50	42.9	100	100	100	82.5	90	100	100	100	100	95
100	50	20	60	100	80	52.5	100	100	100	55	100
100	75	80	80	100	43.75	50	50	50	50	30	94
100	75	80	80	100	45	42.5	50	50	37.5	35	65
100	0	20	50	100	3.75	10	25	0	6.25	20	60
50	100	40	40	100	53.75	22.5	100	100	100	75	100
50	100	100	100	100	90	88.75	87.5	100	87.5	90	100
50	100	80	100	100	50.5	60	25	25	25	40	100
50	50	80	100	67	42.5	32.5	100	75	25	30	20
100	50	60	60	100	40	25	75	100	100	20	75
100	0	20	100	100	16.25	0	75	75	68.75	15	100
50	100	50	80	83	32.5	35	75	75	62.5	60	80
100	0	90	80	100	47.5	55	75	75	25	30	70
100	100	100	80	100	56.25	40	75	50	25	15	85
100	100	100	100	100	93.75	95	100	100	50	100	100
83	0	40	100	100	15	17.5	25	25	25	25	100
50	0	40	60	100	72.5	57.5	100	100	75	80	90
50	25	70	80	100	67.25	80	100	100	100	95	95
100	100	80	70	100	30.5	17.5	25	50	50	10	65
17	41.7	30	80	100	61.25	75	100	100	100	90	95
50	0	80	100	100	65.5	62.5	100	100	100	15	70
50	0	60	20	100	16.5	6.25	50	0	0	0	80
50	0	60	80	100	54.75	30	100	100	100	20	80
0	100	20	80	100	79.25	90	100	100	100	70	0
50	0	0	0	100	18.75	5	50	50	41.75	20	100
50	100	60	100	100	56	42.5	75	50	0	40	95
100	75	100	90	100	45.75	35	66.75	75	62.5	45	80
0	50	100	100	100	20	17.5	25	25	12.5	20	0
100	71.4	70	0	100	62.5	48.25	66.75	75	62.5	35	75
100	57.1	90	100	100	21.25	16.25	50	50	12.5	35	80
50	100	90	80	100	58.75	58.75	75	100	75	55	100
50	25	60	70	67	38.25	40.75	75	75	68.75	45	0
50	100	80	80	100	57.5	47.5	50	100	100	60	80
100	100	20	60	100	46	40	100	100	100	30	83
50	33.3	20	90	100	56.5	50	75	75	100	40	78
50	28.6	20	100	100	50	52.5	100	100	100	48.25	50
100	0	50	100	33	73.5	72.5	25	75	43.75	50	100
67	16.7	40	80	100	66.6	70	100	100	87.5	75	95
50	33.3	30	50	100	46.25	19	75	50	75	50	95
50	100	50	50	100	0	0	0	0	0	0	0
100	66.7	80	80	100	45	45	25	25	50	40	90
100	66.7	100	80	100	26.25	12.5	100	100	81.25	45	100
100	25	100	100	100	89.75	100	100	100	87.5	100	100
100	100	100	80	100	77.5	90	100	100	87.5	95	90
50	0	40	80	100	64.5	67.5	62.5	25	75	30	92
50	0	90	100	100	43.75	47.5	50	50	37.5	50	85
50	75	80	80	100	62.5	70	100	100	100	50	85
50	100	100	100	100	45	60	50	75	87.5	40	80
100	100	80	60	100	71.25	62.5	100	75	25	95	90
0	0	60	80	100	43.75	63.75	100	50	100	50	0
100	70	100	80	100	67.5	65	75	75	68.75	70	90
50	71.4	60	80	100	41.5	40	100	100	75	65	100
50	50	40	80	100	62.5	45	83.5	75	75	85	75
67	75	60	40	75	44.25	0	75	50	25	0	75
50	0	50	50	100	23.75	10	50	50	25	0	90
50	100	70	100	100	62	75	75	75	100	95	95
50	33.3	100	80	100	51.5	58.75	100	100	93.75	85	80
33	0	70	80	100	71.25	60	75	100	100	80	90
50	100	80	100	67	57.75	12.5	75	75	75	65	85
50	25	30	70	33	41.5	21.25	100	100	100	50	35
50	33.3	50	80	100	61.25	52.5	100	75	100	80	100
50	100	50	80	83	31.75	37.5	75	75	62.5	60	80
100	100	85	100	100	48.5	47.5	75	75	75	60	85
100	0	80	70	50	50	45	50	50	25	50	100
100	83.3	100	80	100	46.5	52.5	100	75	100	45	65
100	0	80	100	100	44.25	59.25	75	75	75	75	0
100	40	40	80	100	48.75	47.5	50	50	37.5	50	100
50	0	20	80	33	30	47.5	75	75	75	45	80
100	100	30	80	67	75	65	100	100	100	85	90
84.7	75	60	86.7	100	100	100	100	100	87.5	100	100
100	100	80	75	100	27.5	15	25	50	25	12.5	60
100	100	80	40	100	6.25	17.5	25	25	18.75	0	80
100	100	80	40	100	72.5	80	50	50	93.75	40	90
100	100	80	100	100	47.75	60	75	100	100	60	90
33	100	70	80	100	72.5	80	100	100	62.5	50	85
50	0	30	80	100	32.5	35	37.5	50	37.5	30	80
100	0	40	80	100	97.5	100	91.75	100	100	100	90
50	0	20	100	100	25	25	25	25	0	25	100
100	100	100	80	100	32.5	20	75	75	25	50	0
50	50	80	100	100	33.75	25	50	50	50	25	80
50	50	40	50	100	51.25	10	41.75	75	87.5	70	90
100	100	50	63	100	39	35	100	100	87.5	75	100
50	100	70	80	100	57.5	55	62.5	75	62.5	70	85
0	100	60	70	100	26.25	5	75	75	75	21.25	90
100	25	70	80	100	16	27.5	50	50	50	30	75
50	100	60	80	100	81.5	65	25	25	56.25	45	85
100	100	80	90	100	79.75	50	75	75	81.25	75	80
100	100	100	80	100	87.5	82.5	100	100	100	100	95
100	100	90	100	83	87.5	95	100	100	100	75	90
100	42.9	40	80	100	73.75	65	100	100	62.5	20	70
50	0	100	80	100	68.75	82.5	83.5	100	75	45	80
50	0	20	100	100	61	42.5	62.5	50	25	50	100
100	70	60	100	100	91	95	100	100	100	85	100
67	75	60	70	100	40	45	100	75	75	55	70
50	0	40	60	100	58.75	55.75	100	100	75	55	90
100	50	100	80	100	42	47.5	100	100	100	60	70
50	70	76	84	100	65.5	21	100	100	100	40	67
70	70	64	90	100	45	43.5	100	100	100	64	74
100	25	60	100	100	100	100	91.75	75	100	100	100
100	0	20	80	100	70	59	100	100	81.25	30	80
66.6	100	20.9	50.5	67.8	36.95	10.985	100	100	99.725	11.6	55.1
100	50	90	80	50	31.75	42.5	33.25	50	18.75	30	83
100	0	70	90	100	52.5	65	100	75	50	26.25	85
100	0	0	100	83	100	100	83.5	100	100	100	100
50	100	90	80	100	36.25	27.5	50	100	47	25	40
100	100	100	100	100	51.25	72.5	75	75	50	40	94
50	75	30	100	100	100	100	67	100	100	100	100
50	100	60	60	100	50.5	16.25	100	75	37.5	10	90
67	100	100	80	100	17.5	25	25	25	0	15	95
100	0	30	100	100	61.25	60	75	75	37.5	55	85
60	25	60	80	100	49	55	62.5	100	100	35	100
83	69	100	40	100	82.5	90	75	100	87.5	60	66
50	0	50	40	100	37.5	20	50	50	50	20	92
100	67	100	100	100	82.5	85	100	100	100	90	80
66	50	80	100	100	87.5	85	95	100	75	100	96
100	100	100	100	100	85	90	100	100	95	95	100
50	100	60	80	100	52.5	70	100	100	100	100	60
100	30	100	100	100	58	55	100	100	100	100	100
50	50	20	80	100	32.5	27.5	50	50	100	10	75
100	60	0	100	100	12.5	20	25	50	50	0	0
100	38	100	100	100	52.5	55	100	100	100	90	100
100	100	100	100	100	85.5	90	100	100	100	90	85
67	67	100	100	100	58.5	65	80	100	100	90	92
100	57.1	60	100	100	82.5	65	67	100	100	50	80
50	0	40	80	100	56.25	35	100	100	100	20	95
100	33.3	70	100	100	82.5	80	0	100	100	95	100
100	100	40	80	100	90	80	67	100	100	100	100
100	100	100	100	100	47.5	42.5	33.5	50	43.75	50	95
100	100	100	80	100	81.25	80	100	100	100	80	90
100	100	70	60	100	93.75	97.5	100	100	100	100	100
100	42.9	100	100	100	95	100	75.25	100	87.5	100	100
100	50	70	80	100	60	62.5	67	100	100	55	55
100	50	80	80	100	57.5	65	75.25	100	100	70	80
100	50	60	80	67	57.5	67.5	67	100	100	55	80
50	0	60	100	100	92.5	95	71	100	62.5	85	100
100	50	60	80	100	42.5	30	50.25	75	68.75	50	95
100	37.5	100	80	100	66.25	50	91.75	100	100	50	95
100	100	60	70	100	41.25	50	91.75	100	87.5	70	90
50	100	80	100	100	58.75	50	100	100	100	55	90
100	66.7	70	90	100	55	50	100	100	100	70	80
100	100	80	100	100	80	77.5	67	100	100	85	95
100	50	40	100	100	68.75	47.5	100	100	100	75	95
50	0	40	100	100	66.25	50	100	100	100	70	75
83	100	80	80	100	72.5	77.5	67	100	100	30	50
100	100	20	100	100	85	92.5	33.5	75	100	90	100
100	25	70	80	67	77.5	65	67	100	100	65	80
100	100	80	90	100	76.75	70	91.75	75	68.75	100	85
100	100	90	100	100	62.5	75	66.75	100	75	100	90
50	0	100	80	100	52.5	30	67	100	100	40	85
100	0	70	80	100	77.5	65	67	100	100	75	95
100	75	80	60	100	45	45	67	100	100	30	70
100	100	100	80	100	50	45	67	100	100	55	90
100	50	70	80	100	56.25	65	67	100	100	40	90
100	66.7	60	60	100	52.5	65	67	100	87.5	0	70
50	100	80	80	67	63.75	45	100	100	87.5	65	90
83	88.9	90	80	100	75	80	67	100	100	55	75
50	33.3	80	100	100	65	55	100	100	100	60	75
100	75	90	100	100	46.25	50	67	100	100	55	65
0	33.3	0	40	100	37.5	35	33.5	50	50	0	0
100	33.3	100	100	100	75	62.5	100	100	100	65	80
67	65	90	100	100	46.25	42.5	50.25	75	75	55	95
100	80	90	100	100	68.75	67.5	100	100	87.5	75	85
100	70	70	40	100	60	40	67	100	87.5	40	80
83	50	0	60	100	80	85	67	100	100	45	55
100	50	60	80	100	58.75	50	67	100	100	55	50
50	100	100	70	100	56.25	72.5	67	100	75	70	90
100	100	100	100	100	52.5	40	83.5	100	100	75	90
100	0.2	100	90	100	100	100	67	100	100	100	70
100	100	100	90	100	60	12.5	67	100	100	5	65
100	83.3	100	90	100	58.75	70	91.75	50	87.5	100	100
83	100	100	80	100	98.75	100	91.75	100	75	95	100
100	7.1	80	70	67	38.75	32.5	33.5	75	50	50	100
67	50	30	60	100	23.75	25	91.75	100	37.5	0	25
83	66.7	100	80	100	70	60	75.25	100	100	60	70
83	70	80	80	100	78.75	65	100	100	87.5	75	55
67	50	50	60	100	52.5	25	41.75	100	50	0	100
83	50	100	100	100	81.25	82.5	100	100	100	85	75
50	16.7	100	80	100	70	65	83.5	100	100	60	65
67	37.5	80	80	100	58.75	20	67	100	87.5	40	90
100	50	60	80	100	60	82.5	50.25	100	62.5	65	90
100	100	80	100	100	75	77.5	91.75	100	93.75	95	90
100	0	90	80	100	75	52.5	67	100	87.5	70	90
100	83.3	80	100	100	52.5	55	67	100	100	40	75
100	50	60	100	100	60	47.5	100	100	100	35	90
100	33.3	80	70	100	67.5	55	75.25	100	75	60	85
100	0	70	80	100	77.5	67.5	83.5	100	100	65	95
50	83.3	60	100	100	100	100	62.5	100	100	100	100
67	16.7	40	80	100	70	62.5	67	100	100	50	75
100	75	100	100	100	57.5	36	100	100	100	45	85
100	100	80	80	100	65	50	100	100	100	90	75
50	100	80	100	100	81.25	72.5	67	100	6.25	100	100
100	83.3	40	40	83	91.25	90	83.5	100	87.5	100	100
100	100	100	92	100	100	100	52.65	100	100	100	98
100	0	10	70	100	56.25	40	67	100	93.75	45	85
50	50	70	60	100	0	0	0	0	50	0	0
50	50	80	90	100	0	0	0	0	50	0	0
50	50	80	90	100	0	0	0	0	50	0	0
50	40	40	60	100	35	25	55	40	55	30	40
100	100	90	60	100	60	50	100	100	95	45	50
100	100	70	80	100	70	55	100	100	100	40	50
100	50	40	90	100	45	20	100	100	100	0	30
50	25	80	60	83	0	0	0	0	50	0	0
100	100	90	80	100	70	50	95	95	95	45	60
100	80	70	70	100	30	20	60	60	55	20	40
100	37.5	100	80	100	57.5	55	75	75	75	60	95
100	0	60	100	50	0	0	0	0	0	0	90
50	100	60	100	100	60	45	75	75	50	35	81
100	0	60	100	100	32.5	20	50	50	50	35	90
100	66.7	80	75	100	27.5	15	50	50	31.25	20	95
50	100	100	70	100	57.5	25	75.25	100	75	55	100
100	60	75	70	100	27	0	50	50	62.5	15	80
100	50	70	50	100	40.75	15	62.5	75	75	35	70
100	100	90	60	100	47.5	42.5	50.25	75	93.75	15	75
50	50	100	70	100	42	40	67	75	75	60	90
50	100	80	100	100	87.5	51.25	75	100	100	37.5	60
100	33.3	80	100	100	72.5	82.5	67	100	100	95	80
100	62.5	70	60	100	62.5	22.5	100	100	37.5	45	80
100	42.3	40	80	100	72.25	32.5	100	100	62.5	95	83
100	50	100	60	100	45	65	100	100	100	30	80
100	50	100	80	100	0	0	0	0	0	0	100
100	16.7	80	80	100	77.5	87.5	83.5	100	100	100	100
100	100	80	80	100	95	92.5	100	100	100	100	100
83	16.7	20	60	100	52.5	50	67	100	100	95	90
50	71.4	100	80	100	66	45	75	50	75	25	85
50	50	80	100	100	26.25	10	50	50	50	10	85
100	0	0	50	67	13.25	15	25	25	25	15	0
100	37.5	60	100	100	0	0	0	0	0	0	0
100	100	100	80	83	46.25	45	75.25	100	75	35	75
100	75	100	80	83	73.75	25	100	100	100	55	80
100	50	90	80	100	21.25	10	75	75	50	16.25	70
100	66.7	60	80	100	29.5	10	75	75	62.5	25	60
50	66.7	100	60	100	18.75	17.5	50	50	25	20	0
100	0	40	100	100	10.5	14.25	25	25	25	15	100
100	100	60	80	100	88.75	92.5	100	100	100	100	85
100	8.3	60	80	100	35.75	36.75	37.5	50	50	40	100
0	0	0	60	100	0	0	0	0	0	0	75
0	0	40	80	100	0	0	0	0	0	0	65
100	100	100	50	100	36.25	25	58.5	50	87.5	50	90
83	50	90	80	100	81.25	97.5	91.75	100	100	100	85
50	0	60	40	33	6.25	0	0	0	25	0	60
100	75	80	80	100	85	70	100	100	100	95	95
100	83.3	60	80	100	65	55	75	50	75	60	95
50	0	40	80	100	20.75	20	0	25	0	20	95
100	50	60	80	100	35	15	58.5	75	50	36.25	80
100	100	80	50	100	12.5	0	50	50	50	10	67
100	50	100	100	100	66.25	42.5	67	100	100	85	100
100	100	100	80	100	41.25	45	67	100	100	60	75
100	63.6	82.9	80	97.6	50.025	32.85	94.075	100	100	68.225	92.9
67	36.7	20	70	75	55	55	91.75	100	75	30	80
50	50	70	80	100	66	33.5	87.5	100	62.5	37.5	65
50	100	36.7	60	100	18.75	0	19.5	50	31.25	5	50
100	100	100	60	100	55	36.25	50	75	87.5	75	65
100	75	100	90	100	72.5	42.5	75	50	75	60	75
100	50	60	80	100	70	97.5	75.25	100	100	100	80
0	0	80	60	100	12.5	0	62.5	75	62.5	15	80
100	33.3	90	80	100	25.75	37.5	41.75	25	25	38.75	65
100	100	80	90	100	90	92.5	67	100	100	100	90
100	100	100	50	100	64.5	57.25	75	50	75	61.75	90
100	75	100	80	100	62	47.5	75	50	50	60	70
50	50	70	100	100	93.75	95	100	100	100	100	100
0	66.7	80	80	100	10	11	25	25	25	20	100
100	100	80	60	100	42.75	40	67	100	87.5	85	100
100	50	100	50	100	55	45	100	100	50	83.75	90
67	26.9	90	80	100	45.75	45	100	100	100	60	80
50	50	33.3	80	67	20.825	13.35	91.75	100	60.5	33.35	61.7
100	33.3	50	100	100	87	63.75	87.5	100	75	95	95
100	25	90	80	100	20	20.25	50	50	50	20	70
100	66.7	80	80	100	51.25	17.5	75	100	87.5	30	65
100	50	100	90	100	75	67.5	67	100	75	60	75
50	35	80	80	100	64.25	35.5	100	100	100	40	70
50	26.7	80	80	100	77.5	55	100	75	100	75	80
50	100	100	80	100	41.25	26.25	50.25	100	87.5	66.75	90
100	100	60	80	100	97.5	87.5	100	100	87.75	100	100
100	100	60	80	100	50.5	25	100	100	75	20	50
100	100	100	90	100	87.5	65	100	100	100	85	100
50	50	70	80	100	80	70	75.25	100	87.5	100	75
50	100	65	80	100	39.6	27.5	59.375	68.75	72.75	42.5	78.8
100	50	80	80	100	62.5	62.5	67	100	87.5	85	80
100	66.7	80	80	83	12.5	5	16.75	25	25	0	95
100	66.7	100	60	100	68.75	52.5	67	100	100	65	100
83.5	68.8	100	100	100	76.25	68.375	67	100	84.375	80	85
100	75	100	80	100	28.75	15	75	75	75	30	80
100	50	80	80	100	35	25	91.75	100	87.5	55	80
100	50	100	80	100	89.75	77.5	100	100	56.25	100	85
100	50	100	90	100	56.25	47.5	67	100	87.5	90	80
100	50	100	90	100	50	40	50.25	100	50	50	60
100	50	100	100	100	81.25	77.5	67	100	87.5	85	80
100	50	50	60	100	47.5	35	50	50	50	50	90
50	0	40	100	100	25	25	25	25	25	15	80
100	100	80	80	100	95	80	100	100	100	100	95
100	50	60	50	67	30	15	50	50	25	20	65
50	100	60	40	100	23	12.5	50	50	31.25	35	0
100	50	90	60	100	62	31.75	100	100	43.75	85	90
100	100	80	80	100	83.75	70	100	100	100	100	95
0	50	60	80	100	62.5	40	75	75	75	55	85
100	0	90	80	100	22.5	10	25	25	50	35	75
100	0	40	70	100	25	25	25	0	12.5	25	90
100	50	100	80	100	67.5	62.5	67	100	62.5	55	65
100	100	100	100	100	82.5	77.65	67	100	56.575	78.95	74.7
100	50	100	90	100	70	55	100	100	100	70	80
100	50	60	80	100	72.5	75	75.25	100	87.5	95	90
50	50	40	40	100	47.5	45	50	50	50	40	95
100	66.7	100	80	100	57.5	82.5	100	100	100	100	85
100	36.7	94	96	100	35.75	25	46	75	61.25	32	67
100	100	100	100	100	62.5	67.5	67	100	100	75	80
100	50	90	80	100	23.75	15	0	0	50	20	80
100	100	90	80	67	71.25	35	91.75	100	93.75	100	75
100	50	90	50	83	52.5	10	100	75	87.5	75	56
100	66.7	80	80	100	38.75	35	100	100	100	40	70
100	50	100	100	100	86	97.5	100	100	62.5	95	95
86.8	74.7	56	76	56.8	48.75	46	63.55	100	86.25	21	77
50	42.9	80	100	100	42.25	30	50	50	50	35	90
83	100	100	80	100	38	20	75	75	37.5	35	75
100	50	50	80	100	42.5	57.5	75	75	75	75	95
83	75	60	80	100	43.75	32.5	75	75	50	25	90
67	87.5	60	90	100	34.75	40	25	50	37.5	40	89
100	50	100	80	100	11.25	15	25	25	25	20	100
50	50	20	80	100	37.5	35	83.5	75	50	40	80
83	20	60	80	50	20	10	25	25	25	15	90
100	0	100	80	100	32.5	22.5	50	50	50	30	90
100	50	60	80	100	67.5	52.5	75	75	75	40	83
100	50	40	80	83	18.75	15	25	25	25	20	80
100	0	20	80	50	0	0	0	0	0	0	90
100	5.6	60	80	100	49.25	49.25	100	100	100	60	90
100	60	40	100	100	31.75	30	50	50	50	35	85
50	100	40	40	100	41.25	30	75	100	62.5	15	85
100	50	100	60	100	66.75	42.5	100	75	62.5	55	65
100	21.4	80	80	100	26	20.5	100	100	100	10	65
50	0	80	80	100	23.25	21.75	50	50	50	18.75	90
50	60	80	100	100	55	15.5	75	75	75	45	85
100	50	70	50	67	65	75	83.5	100	100	60	60
100	50	100	80	100	55	70	50	50	45	20	40
100	45	100	80	100	35	17.5	55	55	75	17.5	100
66	40	80	60	100	60	37.5	100	100	80	60	65
100	50	100	80	100	42.5	52.5	75	52.5	75	0	95
60	40	100	80	50	55	35	75	75	80	10	60
60	40	60	80	90	40	55	75	75	64	10	50
100	100	80	70	100	62.5	51.5	52.5	50	75	42.5	70
50	50	80	80	100	32.5	10	100	100	75	0	80
83	0	100	100	100	38.75	50	75	100	50	35	100
100	50	70	90	50	61.25	70	100	75	100	85	75
100	50	88	100	100	11.75	25	25	0	0	0	0
100	50	80	90	100	100	100	100	100	100	100	80
100	50	70	80	100	97.5	82.5	100	100	100	100	75
100	59.1	100	100	100	55	60	75	100	50	30	80
50	50	60	80	100	88.75	100	79.25	100	100	100	50
100	50	40	70	67	93.75	95	100	100	100	65	80
100	50	90	100	100	41.25	31.25	87.5	100	87.5	20	80
50	50	70	90	100	43.75	42.5	100	100	100	60	70
50	60	100	90	100	55	20	100	100	62.5	0	60
100	50	60	100	83	51.25	30	75	100	100	15	65
100	100	100	100	100	70	70	100	100	50	60	90
100	50	60	100	100	100	100	100	100	100	100	85
100	100	100	100	100	73.75	50	100	100	100	40	90
50	0	100	80	100	48.5	46.25	100	100	50	40	80
50	50	10	80	67	30	16	50	75	75	50	0
100	0	0	80	83	46	42.5	100	100	87.5	0	80
50	50	80	100	83	65.75	80	100	100	100	90	95
100	50	60	100	100	86.25	82.5	100	100	87.5	85	85
100	50	80	80	100	100	92.5	100	75	100	100	90
100	0	70	80	100	41.25	42.5	75	75	50	60	83
100	40	100	100	100	82.5	100	91.75	100	100	90	100
50	100	40	80	100	25	25	100	100	100	35	80
100	50	80	80	100	41	2.5	91.75	100	75	70	100
100	62.5	100	90	100	92.25	95	67	100	62.5	100	90
33	100	50	80	100	26.25	10	50	50	50	0	100
100	50	90	70	100	52	47.5	75	100	100	25	85
100	50	70	90	100	100	100	100	100	100	100	90
50	0	50	80	50	27.5	5	100	100	100	20	75
33	100	80	60	83	47.5	25	100	100	87.5	35	80
50	100	60	90	100	50	27.5	100	100	100	25	75
100	100	100	60	100	56.25	10	100	100	100	45	80
100	0	40	80	100	41.25	15	100	100	100	35	90
83	0	100	80	100	87	80	100	100	100	60	85
100	100	100	100	100	77.5	75	100	100	100	95	0
100	66.7	0	40	33	62.5	70	75	100	90.75	85	80
50	50	80	80	100	55.25	36.25	75	75	75	65	75
100	50	60	100	100	42.5	42.5	100	100	100	35	100
50	0	20	80	33	17.5	20	0	50	25	5	85
0	100	80	80	100	25	10	75	75	50	10	75
50	50	30	50	100	100	100	100	100	100	100	90
100	100	100	100	100	62.5	40	66.75	100	100	60	90
100	50	60	60	100	100	69.5	100	100	100	100	100
100	50	100	100	100	100	77.5	91.75	100	75	100	95
50	100	80	100	100	82.5	75	100	100	50	80	75
100	83.3	60	80	100	95	87.5	100	100	100	100	90
83	83.3	100	100	100	55	50	87.5	100	75	30	85
33	50	0	30	67	26.75	10.75	100	100	100	45	0
100	50	80	100	100	72.5	70	100	100	100	80	100
100	50	100	80	100	100	95	100	100	100	95	85
50	50	80	80	100	82.5	60	100	100	100	80	90
100	66.7	80	100	50	26.25	30	100	100	100	30	70
0	100	0	90	100	70.25	20	100	100	56.25	100	100
50	50	60	100	100	6.25	5	25	25	12.5	15	90
100	100	20	60	67	70	60	75	75	75	65	45
100	50	50	90	100	64.5	15	100	100	100	45	90
50	80	100	80	100	27.25	40	41.75	50	50	30	75
100	75	100	100	100	45	52.5	75	75	68.75	50	90
50	50	20	80	67	35	35	25	50	50	45	100
83	100	90	80	100	65	70	100	100	100	70	75
50	100	90	100	100	33.75	32.5	100	75	75	35	90
100	33.3	80	100	100	72.5	75	75	75	50	75	100
50	100	20	80	100	25.5	45	100	100	100	52.5	95
33	0	60	90	100	82.5	95	100	100	87.5	31.25	65
67	100	50	80	50	67.5	30	100	100	100	20	25
100	33.3	100	100	100	97.5	90	91.75	100	87.5	100	90
67	100	90	80	100	50	77.5	25	100	25	75	90
100	100	100	100	100	0	0	0	0	0	0	0
67	50	70	80	50	30	55	91.75	100	75	0	90
100	25	20	80	50	67.5	45	100	100	100	50	75
100	0	0	0	0	0	0	0	0	0	0	0
100	50	40	60	100	97.5	92.5	100	100	75	100	80
0	50	80	80	100	38.75	10	100	100	100	60	100
100	50	100	60	83	95	87.5	100	100	100	95	90
100	100	100	80	100	10	15	25	25	25	5	70
100	100	70	100	100	53.75	40	100	100	100	50	85
100	100	80	70	100	90	90	75	100	100	75	80
50	50	40	60	100	43	32.5	75	100	100	65	75
100	0	40	100	100	32.5	27.5	100	100	100	25	70
100	0	40	100	100	46.25	23.75	100	50	87.5	20	65
100	75	10	90	83	40	77.5	100	100	100	45	65
100	75	60	80	100	62.5	80	100	100	100	100	80
100	50	40	80	67	95	100	83.5	100	100	100	90
67	83.3	60	100	100	97.25	87.5	67	100	75	80	70
67	100	100	80	100	82.5	75	100	100	87.5	95	90
100	100	100	100	100	100	97.5	100	100	100	100	90
100	0	0	20	100	60.25	57.5	100	100	100	25	85
50	0	20	80	100	74.5	75	83.5	100	100	70	100
46.8	87.5	85	95	100	74.65	58.375	63.575	100	43.875	59.375	85
100	100	40	80	100	37.5	50	100	100	50	20	60
50	100	80	80	100	80	91.75	100	100	100	75	95
100	50	100	80	100	33.75	25	41.75	50	50	20	50
80	75	60	80	83	26.5	35	100	100	81.25	10	78
100	50	80	80	100	58.75	67.5	75	75	75	75	90
100	100	50	90	67	62.5	44.25	100	100	100	40	35
83	50	100	80	100	62.5	63.25	100	100	100	60	85
50	0	100	80	50	53.75	40	100	100	0	55	90
100	100	100	80	100	66.25	65	100	100	87.5	80	95
100	66.7	40	80	50	75.25	65	100	100	93.75	75	75
100	50	60	80	100	77.5	52.5	100	75	100	30	75
100	100	40	100	100	75	52.5	100	100	75	30	75
33	0	80	100	100	97.5	85	100	100	100	100	95
50	33.3	40	80	100	87.5	75	75	75	75	100	40
100	16.7	90	80	100	28	35	100	100	100	40	100
50	50	20	80	100	92.5	90	100	100	100	100	50
50	100	20	100	100	55	55	75	100	100	80	75
0	100	100	100	100	67.5	61.75	75	100	50	60	90
100	0	40	100	100	62.5	60	100	100	100	68.75	75
100	50	100	100	100	73.75	62.5	100	100	100	55	90
100	20.6	20	80	100	55	25	100	100	100	50	80
50	37.5	80	80	83	41.25	25	75	100	100	5	90
100	50	10	100	50	31.25	35	100	100	100	55	95
100	100	60	100	100	76.75	61.75	100	100	100	100	100
100	56.3	100	100	100	50	60	100	75	43.75	40	90
100	100	90	100	100	79.25	83.75	50	100	62.5	100	95
0	0	100	0	67	18.75	22.5	25	25	12.5	5	0
67	100	40	80	67	66.25	75	75	75	75	30	100
50	100	40	60	100	44.75	50	100	100	75	63.75	70
0	50	40	80	83	32.5	26.25	100	100	100	15	90
100	8.3	60	80	100	42.5	40	50	100	50	40	60
100	33.3	20	80	100	50	62.5	100	100	100	75	95
50	0	0	80	67	2.75	0	0	0	0	0	45
100	89.3	80	100	100	89.75	82.5	100	100	81.25	80	80
100	100	80	100	100	42.5	65	100	100	50	40	85
0	0	80	100	50	76.25	62.5	100	100	87.5	65	75
67	50	60	80	33	85	67.5	100	100	100	60	70
67	50	80	60	100	47.25	77.5	100	100	100	80	60
50	100	60	80	67	25	30	75	75	62.5	30	90
100	50	70	80	100	71.25	57.5	100	100	100	80	85
0	100	20	100	50	30.75	0	100	100	87.5	35	80
50	100	20	80	100	53.75	25	100	75	93.75	35	85
50	50	40	80	100	76.25	52.5	75	100	100	75	85
100	50	70	80	100	67.5	47.5	100	100	62.5	10	65
50	50	60	80	100	72.5	77.5	91.75	100	87.5	95	100
100	100	40	100	100	25	17.5	25	25	12.5	25	90
100	100	100	100	67	53.25	65	100	100	75	90	100
50	50	20	60	100	81	77.5	100	75	37.5	35	80
50	50	63.3	60	66.7	38.75	70	50	0	50	45	50
100	75	80	90	100	77.5	67.5	100	100	100	100	80
100	100	90	100	100	87.5	95	100	100	68.75	100	85
50	0	80	100	100	66.25	65	75	100	100	80	95
100	50	20	80	50	17.5	17.5	50	50	25	10	70
50	100	90	90	33	51.25	65	91.75	100	100	63.75	90
50	0	40	100	100	52.5	51.75	100	100	62.5	40	70
50	100	100	100	100	19.75	15	25	25	12.5	25	80
100	0	50	80	100	70	75	75	75	75	70	90
50	100	60	80	67	43.75	35	100	100	87.5	40	85
83	50	90	100	100	77.5	70	75	100	87.5	85	65
100	50	100	100	100	100	92.5	100	100	100	90	95
100	50	70	80	67	61.25	25	100	100	100	40	100
100	50	40	100	100	74.75	72.5	91.75	100	100	70	80
100	75	70	70	100	92.5	87.5	67	100	87.5	85	90
100	50	70	80	100	100	100	100	100	100	100	95
100	50	50	100	50	83.75	90	100	100	100	80	75
100	50	100	100	100	84.25	100	100	100	62.5	100	100
100	25	60	100	83	42.5	55	100	100	100	55	80
100	50	40	100	50	100	100	100	75	100	100	95
100	50	20	80	100	38.75	20	100	75	100	20	65
67	100	100	100	100	50	47.5	50	50	50	50	80
50	100	60	100	67	36.25	47.5	100	100	100	50	80
100	100	70	30	100	79.5	82.5	50	100	100	90	75
50	50	80	90	100	100	100	100	100	100	100	85
100	58.6	100	100	100	48.75	50	50	50	50	40	90
100	50	60	80	100	98.75	100	100	100	100	100	90
100	50	0	70	33	44.75	35	100	100	100	45	80
50	50	70	80	100	77.5	80	62.5	100	100	90	45
50	0	40	80	100	23.75	10	50	50	50	10	80
100	100	40	100	67	82	68.25	100	100	62.5	95	70
67	100	40	80	100	75	70	75	75	50	70	85
100	50	60	100	100	80	82.5	100	100	100	95	100
100	50	70	70	100	78.5	72.5	75	100	100	65	85
100	75	70	90	50	70	95	91.75	100	100	40	80
100	100	30	80	100	30.5	25	75	100	87.5	35	95
67	100	100	80	100	57.5	50	100	100	0	50	90
83	50	90	70	100	68.75	67.5	100	100	100	60	90
50	50	70	100	100	55	25	100	100	100	55	90
50	0	40	80	33	46.75	48.25	100	100	100	25	90
0	0	0	0	0	0	0	0	0	0	0	0
100	0	40	80	100	76.25	57.5	100	75	100	35	95
100	50	100	80	100	19.75	20	25	25	25	10	90
100	100	100	80	100	7	15	25	25	25	5	60
50	50	40	100	100	20	20	75	100	37.5	40	100
50	0	50	80	100	32.5	40	100	100	50	20	85
100	75	100	80	0	25	22.5	25	25	12.5	25	90
100	54.2	100	100	100	43.75	53	91.75	100	50	40	90
83	25	0	80	67	22.5	6.25	41.75	50	25	0	70
100	100	80	90	100	61.25	87.5	91.75	75	62.5	85	75
100	50	80	100	100	100	100	100	100	100	90	80
100	46.7	88	100	100	93.5	100	67	100	75	100	95
50	0	80	80	100	54.5	45	100	100	100	55	0
100	50	100	100	100	72.5	57.5	100	75	87.5	70	89
100	50	100	100	100	100	97.5	100	100	100	100	75
50	100	100	100	100	35	40	100	100	100	40	85
0	50	100	80	67	28.75	16.25	75	75	75	15	100
100	100	20	80	17	35.25	10	75	100	100	30	70
50	50	30	80	67	34.5	30	66.75	100	100	60	60
100	100	60	100	83	100	92.5	100	100	100	100	90
50	50	70	80	100	33.75	45	100	100	100	35	75
100	83.3	80	100	100	55	60	91.75	100	100	70	85
33	0	40	80	0	23.75	17.5	50	50	50	30	90
100	50	40	80	67	71.25	42.5	100	100	100	0	100
100	10	63	100	83	47.5	50	50	50	50	45	95
100	100	100	100	100	62.5	55	100	100	100	45	95
100	100	100	100	100	51.25	15	100	100	62.5	65	85
50	50	100	100	100	78.25	67.5	100	100	75	75	89
0	50	20	80	65	0	0	0	0	50	0	0
100	0	0	100	100	77.5	95	50	100	95	80	87
50	67	50	100	100	0	0	0	0	50	0	0
83	0	80	100	100	72.5	72.5	100	100	93.5	65	75
83	60	60	80	100	60	60	75	50	37.5	75	51
100	8	20	100	100	65	60	100	100	100	70	66
100	0	30	100	67	63.75	80	100	100	100	70	67
100	30	0	100	100	4.5	0.5	0	0	15	1	58
100	50	0	60	67	50	65	100	100	100	50	100
67	28	0	60	100	100	52.5	100	100	100	30	50
100	100	100	80	100	80	100	100	100	100	100	100
100	50	20	80	50	75	87.5	100	100	100	80	100
60	0	100	40	100	20	20	100	100	100	100	95
50	75	80	80	100	52.5	47.5	100	100	100	70	88
100	62.5	40	90	100	35	0	50	50	50	20	41.7
50	0	60	60	100	0	0	0	0	50	0	0
83	1	100	20	100	80	90	100	100	100	80	100
50	100	80	80	100	90	55	100	100	100	70	67
100	100	100	80	100	50	45	100	100	100	50	75
100	50	20	0	33	7.5	0	0	0	0	0	0.8
100	71	40	40	100	97.5	80	100	100	65	65	79
80	50	60	100	100	55	35	100	100	100	60	90
100	0	60	40	100	31.5	32.5	100	100	100	40	75
50	1	0	90	50	92.5	60	100	100	87.5	65	95
99.5	50	69.5	40	70	45	40	50	75	95	5	67
100	30	30	100	83	27.5	0	25	50	10	20	100
67	50	80	30	67	45	25	100	100	32.5	60	96
100	50	100	80	100	30	45	37.5	50	30	50	0
80	75	30	30	100	30	50	100	100	65	45	41
50	100	100	100	100	50	50	50	50	0	50	92
100	83.3	53.3	76.7	100	53.5	40	100	100	100	35.825	65
50	0	70	80	100	51.25	55	100	75	12.5	10	60
100	50	100	100	100	70	57.5	100	100	75	5	80
100	10	100	80	100	36.25	27.5	100	100	100	0	80
100	100	90	100	100	83.75	92.5	100	100	100	100	95
100	75	80	100	100	92.25	95	91.75	100	87.5	100	95
100	50	40	80	100	47.5	40	67	100	100	40	100
50	100	100	100	100	82.5	92.5	67	100	100	95	90
50	100	100	80	100	97.5	95	67	100	100	100	80
50	25	70	60	100	37.5	20	100	100	100	20	80
100	35	0	80	67	63.75	62.5	75	75	37.5	70	90
50	40	20	60	100	53.75	32.5	75	100	75	50	80
83	50	40	70	100	57	45	100	100	87.5	45	85
50	0	30	70	100	59.75	50	99	75	50.375	50	60
50	50	70	40	100	28.75	15	75	50	75	15	75
50	50	70	100	100	53.5	55	67	100	50	75	75
100	50	90	100	100	62.5	20	83.5	100	87.5	40	80
100	50	80	100	83	92.5	90	100	100	87.5	100	75
50	50	70	80	100	62.5	7.5	58.5	100	87.5	60	90
100	40	100	100	100	35	25	33.5	75	87.5	55	70
100	11.1	80	80	100	37.5	10	100	100	100	0	80
100	25	50	80	100	73.75	85	67	100	100	40	100
100	100	90	80	100	38.75	35	33.5	50	100	55	95
100	100	100	80	100	53.75	40	67	100	100	90	100
50	50	60	100	100	81.25	80	100	100	62.5	95	85
83	35	70	70	83	37.5	15	100	100	87.5	45	75
100	50	80	80	100	62.5	90	100	100	58	70	85
50	100	70	90	100	63	50.75	75	75	56.25	35	90
50	0	60	80	100	30	25	75	75	75	15	90
50	50	100	60	100	47.5	32.5	75	75	75	45	90
50	50	70	80	100	27.5	20	75	75	75	15	75
100	50	90	80	100	45	37.5	75	75	75	40	85
100	100	80	80	100	42.5	45	67	100	75	25	80
100	50	100	80	100	66.75	47.5	100	75	100	45	95
100	50	50	80	100	51.25	65	100	100	87.5	85	85
50	100	100	60	83	25	30	33.5	50	31.25	20	100
100	50	100	80	100	37.5	47.5	33.5	100	50	90	100
50	50	70	80	100	50	40	67	100	100	20	75
50	25	20	20	100	47.5	25	50	50	31.25	15	75
100	75	40	80	100	56.25	72.5	100	100	75	35	85
67	70	60	80	100	56.25	57.5	75	75	75	65	100
0	43.8	20	60	100	66.25	55	100	100	100	60	80
100	0	90	100	100	61.25	32.5	50	50	25	80	90
100	31.8	70	100	100	70	55	67	100	100	50	90
0	50	40	80	100	87.5	95	100	100	87.5	87.5	75
50	5.6	90	80	100	68.75	22.5	100	75	87.5	0	85
50	100	80	80	100	66.25	45	100	100	87.5	65	90
100	50	90	80	100	36.75	15	75	75	75	30	85
100	0	0	70	100	33.75	22.5	100	100	100	0	75
100	20.8	20	80	100	53	35	100	100	100	20	90
50	50	90	100	100	72.5	65	67	100	93.75	50	75
50	50	100	90	100	94.75	97.5	67	100	100	95	90
33	0	30	60	100	46.5	35	75	100	100	25	75
50	100	100	70	100	18	10	75	75	72.5	0	40
30	100	88	60	100	87	76	62.5	79	91	95	70
100	33	100	60	100	45	25	100	100	87.5	10	65
83	100	60	60	83	95	80	100	100	100	100	95
77	77	92	74	68	68.5	68	74	70	67.5	80	70
50	50	100	80	100	40	0	50	50	55	15	35
70	68	80	80	67	84.5	68	100	100	75	62	68
100	60	78	80	100	75.5	67.5	100	100	83.5	70.5	70
50	100	80	60	100	27.5	35	50.5	55	75	45	45
50	50	60	80	100	73.5	72.5	100	100	100	75.5	100
83	40	80	83	40	55	70	75	100	100	60	90
100	0	40	80	100	40	60	100	100	85	60	70
30	100	95	50	100	98	75	66	76	88	100	67
100	80	100	80	76	78	71	100	100	90	88	80
67	50	20	20	100	40.5	0	100	100	100	25	65
45	50	85	70	95	65	71	66	64.5	76	78.5	69
50	50	80	60	100	65	33.5	75	75	45	15	70
100	20	100	100	100	50	15	75	100	75	100	100
20	0	80	40	100	78	89	84.5	70	85	90	78
84	80	40	60	100	15	10	100	100	80	0	80
30	100	90	60	100	80	72.5	78	82.5	89	100	78
67	58	79	46	78	77.5	68.5	82.5	66.5	65	76	65
50	67	60	80	100	25	22.5	80	100	75	40	50
60	63	47	60	66	45	35	96.5	100	80	20	50
30	100	70	45	100	83	75	73.5	71	89	89	70
50	75	20	20	100	57.5	25	100	100	100	20	70
0	100	80	60	100	52.5	35	100	100	100	40	70
100	75	100	60	100	27.5	0	50	50	90	30	75
50	75	70	60	100	40	0	50	50	70	30	40
100	0	60	80	100	47.5	20	100	100	37.5	0	60
83	30	40	80	33	67.5	70	100	100	62.5	50	55
100	63	50	70	33	55	50	100	100	80	35	55
50	50	80	60	100	25	20	100	100	75	10	70
50	50	100	80	100	88	71.5	100	100	100	100	80
80	50	60	80	86	77	68	100	100	70	80	80
67	40	67	76	66	70	60	50	69	70.5	70	70
83	0	20	80	100	45	35	100	100	43.75	25	60
33	0	0	60	83	25	10	50	50	37.5	0	75
50	100	20	70	100	50.75	25	75	100	62.5	40	85
50	50	40	80	100	17.5	5	100	100	81.25	15	50
100	14.5	100	100	100	33.75	95	100	100	100	100	100
100	25	60	40	100	37.5	0	50	25	100	20	65
100	100	40	100	100	33.75	20	50	75	62.5	50	65
50	0	10	70	67	30.5	10	100	100	93.75	10	65
50	100	60	80	100	48.5	30	50	100	56.25	60	85
100	100	40	80	100	42.25	30	50	75	37.5	30	0
50	100	100	100	100	28.75	25	75	25	62.5	43.75	70
100	100	40	90	100	48.75	20	50	100	68.75	45	60
50	90	100	100	100	35	87.5	100	100	87.5	100	100
100	100	100	100	100	89.75	100	100	100	75	100	85
50	0	40	70	67	25	2.5	75	75	75	45	60
0	100	60	70	100	29.25	15	50	75	50	60	65
50	0	30	80	100	23.25	5	25	50	12.5	20	90
50	33.3	70	70	100	12.75	25	75	75	50	0	50
50	0	40	60	100	41.25	20	75	100	68.75	56.75	80
100	100	80	100	100	68.75	70	75	75	37.5	50	0
100	100	70	80	100	26.25	27.5	50	50	0	0	60
0	100	60	100	100	27.5	30	75	100	100	60	100
100	100	60	80	100	0	0	0	0	0	0	0
100	50	50	80	67	37.5	20	50	50	50	15	100
50	50	40	60	17	32	10	100	100	81.25	10	50
100	83.3	100	100	100	95	95	100	100	37.5	100	95
83	26.9	100	60	67	63.75	60	100	100	0	45	70
50	100	100	100	83	76.25	65	100	100	100	50	70
83	25	80	100	100	61.25	40	100	100	62.5	75	100
50	100	100	100	100	100	100	100	100	100	100	100
100	50	60	70	100	27.5	30	75	75	62.5	15	0
100	100	90	100	100	61.5	65	75	100	37.5	75	65
100	11.1	100	90	50	66.25	90	100	100	87.5	100	100
100	50	80	100	100	62.5	40	100	100	75	75	100
0	100	20	100	100	66.25	65	100	100	75	50	90
50	78.6	40	90	100	41.25	30	91.75	75	58.25	15	90
100	50	100	100	100	58.75	47.5	75	75	87.5	35	70
50	0	40	90	100	46.25	15	100	100	62.5	40	75
50	66.7	100	100	100	35	67.5	100	100	87.5	95	100
67	50	40	80	100	46.75	35	100	100	100	20	65
100	100	60	100	100	67.5	60	100	100	100	45	60
100	50	20	80	100	36.25	30	100	100	62.5	0	90
100	0	40	100	100	30	20	100	100	75	10	90
100	0	40	75	100	62.5	72.5	100	100	68.75	45	80
100	50	40	100	100	53.75	65	87.5	0	100	50	95
100	70	100	100	100	35	22.5	75	75	62.5	0	70
50	100	70	90	100	7.5	11	25	25	6.25	20	70
50	50	20	100	100	16.25	15	25	25	25	10	0
50	100	80	90	100	17.5	17.5	25	25	25	12.5	100
50	50	10	90	100	0	0	0	0	0	0	65
50	50	80	100	100	25	25	25	25	25	15	0
50	100	80	80	100	80	45	100	100	81.25	20	60
0	50	60	60	100	16.25	10	50	50	43.75	50	75
100	100	30	100	100	57.5	65	91.75	100	87.5	50	70
100	100	70	100	100	70	60	100	100	87.5	65	100
100	50	50	100	100	47.5	52.5	37.5	100	56.25	50	90
50	100	70	90	100	26.75	15.5	100	100	56.25	55	60
50	100	50	80	100	25	22.5	25	25	25	10	100
50	50	40	60	67	26.25	20	100	100	87.5	0	70
100	50	50	100	83	37.5	45	58.5	75	100	55	95
100	50	100	100	100	50	37.5	100	100	62.5	85	95
83	100	100	80	100	81.25	95	91.75	100	75	75	90
50	0	40	70	100	27.5	0	75	75	12.5	10	55
100	43.8	80	50	100	46.25	47.5	75	75	62.5	60	80
50	100	0	80	100	21.5	25	100	75	62.5	35	75
100	100	60	90	100	57	53.75	100	100	75	65	86
50	100	30	60	83	41.25	30	100	50	81.25	85	90
100	16.7	20	60	100	65.75	80	100	100	100	20	85
100	100	0	10	100	24.25	40	75	75	62.5	20	100
100	0	30	60	100	45.25	5	87.5	100	43.75	33.75	75
100	66.7	60	80	100	28.25	27.5	50	50	31.25	15	0
50	25	60	100	100	18.75	0	100	100	50	20	40
100	0	20	70	100	63.25	38.5	66.75	75	37.5	38.75	0
33	50	20	80	50	40	30	75	75	25	45	90
50	60	100	80	100	94.5	72	100	100	62.5	100	0
100	50	60	60	100	41.25	22.5	100	100	75	0	70
100	50	40	100	100	31.25	10	37.5	75	50	20	30
100	25	0	60	100	13.75	0	0	0	62.5	20	40
100	100	50	100	100	61.75	60	66.75	75	25	45	100
50	80	80	100	100	29.5	40	91.75	100	62.5	60	100
50	100	80	80	100	48.5	5	100	100	43.75	48.75	75
80	75	20	100	100	63.75	64.25	58.5	100	81.25	83.75	80
100	25	40	80	100	36.5	50	25	25	25	10	0
17	0	20	80	100	53.75	27.5	75	75	25	10	20
0	0	100	80	100	22.5	22.5	25	25	25	25	100
33	100	20	40	100	35	15	100	100	100	10	70
100	100	40	40	67	33.75	32.5	75	75	62.5	15	65
100	100	40	80	100	0	0	0	0	0	0	0
83	87.5	60	80	100	61.75	47.5	50	25	25	18.75	90
50	100	20	80	100	80	52.5	100	100	75	80	85
50	100	60	80	100	45	10	87.5	100	43.75	26.25	75
100	0	0	0	0	0	0	0	0	0	0	0
100	50	40	100	100	35	45	100	50	62.5	100	100
50	100	70	100	100	64	72.5	67	100	75	70	85
100	0	80	80	100	17.5	15	50	50	50	5	100
50	50	100	90	100	43.75	35	75	75	75	30	70
0	100	100	70	100	95	95	67	100	62.5	100	100
100	58.3	100	100	100	100	100	67	100	100	100	100
50	50	100	100	100	55	97.5	0	75	25	100	100
0	50	20	80	83	20	17.5	12.5	25	18.75	15	70
50	100	100	80	100	47.5	40	62.5	75	50	40	56
50	50	40	80	67	58.75	32.5	75.25	100	100	20	60
50	0	40	80	100	60	77.5	67	100	62.5	35	95
50	100	100	100	100	80	82.5	75.25	100	100	65	75
50	100	60	100	83	0	0	0	0	0	0	0
83	34.7	100	100	100	88.5	85	100	100	100	40	80
83	62.5	70	80	50	81.25	72.5	67	75	87.5	80	90
50	0	40	100	100	15	15	25	25	25	20	80
100	0	60	60	100	7.5	14	25	25	25	0	0
100	100	90	80	83	38.75	37.5	50	50	50	40	90
100	100	100	100	100	100	100	100	100	100	100	100
100	100	80	90	100	70	53.75	75.25	75	100	75	80
100	25	60	100	100	100	100	0	0	100	100	100
100	50	100	100	100	92.5	100	100	100	100	40	90
100	37.5	60	80	100	71.25	52.5	100	100	100	85	95
100	100	100	100	100	78.75	82.5	100	100	100	45	85
50	50	100	90	100	32.5	40	75	75	75	15	70
50	33.3	40	100	50	64.25	65	41.75	50	25	85	95
50	33.3	100	80	100	85	72.5	100	100	100	70	100
50	50	60	70	83	52.5	20	58.5	75	75	60	75
100	100	20	80	100	63	30	67	100	62.5	75	90
100	0	60	60	100	43.75	25	50.25	100	100	45	80
50	50	50	100	83	0	0	0	0	0	0	0
50	100	50	60	67	90	85	100	100	87.5	85	100
0	0	0	0	0	0	0	0	0	0	0	0
100	66.7	50	60	100	31.5	0	50.25	100	50	5	90
50	0	20	40	100	46.25	25	50.25	100	100	40	100
33	0	80	100	50	50	42.5	75	75	75	15	80
100	50	100	100	100	95	95	100	100	100	80	70
100	50	100	100	100	82	82.5	75.25	100	100	80	90
100	50	90	80	100	46.25	75	50.25	100	93.75	70	100
100	50	100	100	100	86.25	77.5	100	100	100	65	100
100	100	100	100	100	58.25	75	100	100	87.5	73.75	83
50	75	60	80	100	46.25	30	8.25	75	50	30	0
17	100	100	100	100	94.75	92.5	100	100	100	90	100
100	100	80	60	67	52.5	27.5	75	75	60.5	40	70
50	0	30	60	100	41.25	15	67	100	75	30	75
50	50	70	80	100	31.25	20	50	100	100	30	85
100	75	80	100	100	67.5	62.5	67	100	100	80	85
100	50	100	100	100	95	90	91.75	100	100	80	100
100	50	100	100	100	100	100	67	100	100	100	100
50	100	80	70	83	43.75	27.5	100	100	43.75	50	75
50	0	100	80	100	23.75	25	33.5	100	25	40	65
0	0	60	50	67	65	35	75	75	62.5	0	45
100	50	90	80	83	67.5	72.5	67	100	100	60	90
50	50	90	80	83	68.75	60	67	100	100	50	75
87.5	62.5	79	70	100	34.75	25	37.625	50	50	40	90
100	50	60	80	50	0	0	0	0	0	0	0
100	40.3	98	100	100	58	58	96.7	100	96.25	80	90
50	50	100	80	100	12.5	0	33.5	50	50	50	90
75	100	80	90	100	60.75	62.5	100	100	100	46.25	0
50	0	20	80	83	85	77.5	67	100	100	75	95
50	100	40	80	100	66.25	50	50.25	75	75	60	75
100	25	60	90	100	44	40	100	75	87.5	40	80
50	0	20	100	83	0	0	0	0	0	0	0
0	0	0	0	0	0	0	0	0	0	0	0
100	50	100	80	100	0	0	0	0	0	0	0
67	62.5	100	60	100	59.75	7.5	25	25	25	40	0
50	0	60	60	100	69.25	59.75	75	75	50	45	95
50	75	40	60	100	0	0	0	0	0	0	0
100	75	100	90	83	92.5	82.5	100	100	87.5	90	100
100	50	60	80	50	60	80	41.75	100	100	40	100
67	83.3	100	100	100	37.75	16.75	100	100	62.5	20	70
100	10	20	100	50	0	0	0	0	0	0	0
100	10	20	100	100	0	0	0	0	0	0	0
100	50	100	90	100	72.5	82.5	83.5	100	75	55	90
100	75	90	100	100	70	40	67	100	100	55	65
100	75	90	90	100	78.75	95	75.25	100	75	75	65
100	50	100	100	100	97.5	97.5	100	75	100	100	100
100	50	60	100	50	67.5	30	67	100	62.5	85	90
50	100	100	100	100	51.25	87.5	37.5	100	75	65	100
0	50	100	20	100	47.5	30	62.75	75	75	35	55
50	50	70	60	100	87.5	77.5	100	100	100	70	80
50	0	40	60	50	60	45	100	100	100	35	80
50	50	60	80	100	52.5	50	67	100	100	100	85
50	100	100	80	100	92.5	95	100	100	100	95	85
50	50	10	100	50	69.5	70	25	25	12.5	95	95
100	40	70	90	100	70.75	82	100	100	100	60	100
50	0	10	70	100	0	0	0	0	0	0	0
50	100	80	100	100	87.5	57.5	100	100	50	80	100
100	50	90	90	100	92.5	100	100	100	100	75	75
100	33.3	100	100	83	71.5	85	67	100	75	85	90
100	25	20	80	100	68.75	40	100	100	50	20	60
50	66.7	100	100	100	41.25	45	67	100	37.5	80	90
83	100	80	100	100	70	95	100	100	100	68.75	70
100	4.2	0	80	50	20	20	50	25	25	25	0
100	58.3	20	100	100	100	100	100	100	100	100	100
100	100	100	100	100	100	95	75.25	100	87.5	100	95
100	43.8	100	100	100	100	100	50.25	100	100	100	100
50	100	90	90	100	32.25	25	25	50	43.75	20	95
100	100	60	60	100	0	0	0	0	0	0	0
100	0	20	100	100	11.75	5.5	0	0	6.25	12.5	85
50	0	90	90	100	28.5	15	50.25	75	25	20	45
50	100	80	100	100	27.5	17.5	16.75	100	0	15	85
100	50	100	100	100	57.5	60	67	100	93.75	30	70
50	50	60	80	100	7.5	10	25	25	25	15	80
100	50	40	100	100	57.5	15	67	100	50	45	95
50	0	50	60	100	0	0	0	0	0	0	67
100	10	80	80	100	79.5	95	100	100	87.5	70	100
50	100	100	100	0	0	0	0	0	0	0	0
100	16.7	100	80	100	0	0	0	0	0	0	0
50	0	40	100	100	36.25	40.25	50	50	25	15	95
50	100	20	80	100	47.5	45	62.5	75	50	45	65
100	66.7	90	100	100	97.5	100	100	100	100	100	100
100	100	100	100	100	100	97.5	75.25	100	100	100	100
100	33.3	100	80	0	0	0	0	0	0	0	0
50	0	30	50	83	45	10	37.5	50	37.5	5	60
100	0	60	100	100	0	0	0	0	0	0	0
50	0	60	80	100	60.25	82.5	100	100	100	55	100
100	25	80	80	0	0	0	0	0	0	0	0
100	75	20	80	100	36.25	42.5	50	50	37.5	45	100
25	0	10	100	0	0	0	0	0	0	0	0
50	100	20	80	100	30	25	12.5	50	25	15	90
100	50	75	100	83	26.25	40	50	50	50	33.75	90
50	100	40	80	83	18.75	30	25	50	25	30	90
0	50	100	100	100	46.25	77.5	37.5	50	43.75	100	85
100	50	40	100	50	0	0	0	0	0	0	0
100	25	70	60	50	52.5	52.5	67	100	62.5	85	85
50	0	90	80	100	30	17.5	41.75	50	50	45	0
67	66.7	100	80	100	69.75	60	100	100	100	100	100
100	0	40	100	100	16.75	17.5	25	25	25	15	95
50	25	20	80	0	0	0	0	0	0	0	0
50	100	60	80	100	0	0	0	0	0	0	80
100	100	80	100	100	36	57.5	75	50	62.5	40	80
0	0	80	80	100	37.5	42.5	75	75	50	35	40
100	100	75	80	100	46.75	74.5	100	100	100	65	80
50	100	100	80	100	67.5	77.5	100	100	68.75	40	55
0	0	0	0	0	0	0	0	0	0	0	0
50	100	70	100	100	0	0	0	0	0	0	0
100	50	100	100	100	81.25	80	75	75	100	75	100
50	50	70	80	83	19.5	5	25	25	25	20	0
50	75	100	100	100	100	89.25	100	100	100	95	100
100	0	30	70	100	0	0	0	0	0	0	0
50	0	30	70	0	8.75	0	25	25	25	0	60
50	100	100	80	100	100	85	100	100	62.5	95	100
50	0	40	80	100	12.5	17.5	25	25	25	20	80
100	50	100	100	100	95	100	100	100	100	100	90
100	83.3	100	80	100	43.75	40	75	75	50	45	85
50	50	10	80	100	76.25	42.5	87.5	100	81.25	65	55
50	100	100	80	100	62.5	57.5	75.25	100	50	40	80
67	66.7	100	100	100	100	100	100	100	100	100	100
83	75	80	80	50	85	87.5	75	100	100	70	80
100	34.6	100	100	100	85	87.5	100	100	100	70	100
100	25	70	80	50	51.75	20	67	100	50	80	85
100	40.9	40	70	50	73.75	67.5	67	100	62.5	80	90
50	100	90	80	67	52.5	56.75	75	75	75	40	85
83	83.3	80	80	100	85	85	100	100	75	100	90
33	75	100	100	100	90	77.5	100	100	75	100	90
100	50	60	40	67	10	10	25	25	18.75	5	70
100	66.7	60	40	100	10	10	25	25	18.75	5	60
100	30	40	100	100	10	5	25	25	25	0	0
50	50	100	100	100	100	87.5	100	100	100	95	100
0	37.5	90	70	83	70	52.5	91.75	100	100	60	80
100	50	100	80	100	79.75	90	100	100	100	90	100
50	100	100	100	100	100	100	67	100	87.5	100	100
100	50	100	100	100	82.5	85	100	100	100	95	90
50	50	60	80	100	85	65	100	100	100	45	85
100	45.5	100	80	100	67.5	57.5	100	100	75	30	100
50	50	60	80	100	31.25	30	100	100	87.5	35	80
100	20	70	100	100	45	44.75	50	50	50	50	95
0	50	0	30	67	0	0	0	0	0	0	0
50	25	40	80	100	16.25	24	41.75	25	50	35	0
100	50	100	100	100	93.75	100	100	100	93.75	95	100
100	100	50	20	100	27.5	17.5	12.5	75	25	0	90
50	50	100	100	100	72.25	50	100	100	87.5	30	70
100	40	60	100	33	77.5	65	67	100	100	80	90
50	0	20	40	100	26.25	25	75	75	75	10	0
100	10	20	100	50	0	0	0	0	0	0	0
50	50	50	100	83	0	0	0	0	0	0	0
100	100	100	80	83	82	80.75	100	100	87.5	5	65
100	50	60	80	50	15	25	50	50	50	0	65
100	100	100	90	100	72.5	52.5	100	100	93.75	65	0
100	0.1	100	100	100	36.25	47.5	12.5	25	43.75	70	90
100	12.5	60	90	50	73.75	80	67	100	100	75	75
67	70	80	60	100	58.75	55	100	100	87.5	55	90
50	67	80	80	100	35	5	100	100	100	100	80
100	50	20	100	100	0	0	0	0	0	0	0
50	67	40	60	100	30	50	50	50	0	30	100
100	0	40	80	100	0	0	0	0	0	0	0
50	25	60	60	100	41.5	45	100	100	100	75	80
70	100	100	100	100	100	100	100	100	100	100	100
16.7	50	60	80	100	0	0	0	0	0	1	80
100	100	100	80	100	100	100	100	100	100	100	100
100	25	50	60	100	82.5	45	100	100	100	30	56.2
100	100	100	100	100	32.5	10	50	50	100	50	90
33	70	100	100	100	0	0	0	0	50	0	0
100	33	90	80	100	40	100	100	100	100	90	80
50	100	40	40	100	100	100	100	100	50	100	100
50	33.3	80	100	100	32.5	20	100	100	100	40	60
100	75	100	70	100	100	100	100	100	100	100	100
100	100	100	100	100	100	100	100	100	100	100	100
83	27	40	100	100	55	40	100	100	65	60	60
0	67	80	60	100	0	0	0	0	50	0	0
100	50	90	80	100	84	47.5	100	100	100	80	100
100	50	60	100	100	27.5	10	50	50	30	50	100
83.3	0	20	50	100	55	5	50	100	25	0	75
83	90	80	80	50	80	60	100	100	85.5	100	100
50	50	20	100	100	17.5	20	25	50	37.5	10	50
83	0	40	100	50	60	65	75	100	70	90	100
100	100	40	100	100	61.25	62.5	100	100	80	100	100
83	73	60	80	100	60	90	100	100	50	80	100
100	50	60	90	100	47.5	10	100	100	94	50	83
100	50	80	100	100	0	0	0	0	25	0	0
100	67	100	100	100	0	0	0	0	45	0	0
83	70	20	100	66	35	20	50	100	65	40	79
100	100	100	100	100	0	0	0	0	15	0	0
75	75	0	100	100	0	0	0	0	50	0	0
100	40	0	20	0	20	10	50	50	50	0	0
89	23	100	100	100	40	15	42.5	32.5	76	35	68
100	50	60	100	100	58.5	50	100	100	75	0	80
50	100	20	80	100	45	50	100	100	100	40	80
100	50	60	60	67	77.5	70	100	100	75	35	0
100	75	60	50	100	48.5	30	87.5	100	100	35	85
